# Supplementary material for: Thermodynamic architecture and conformational plasticity of GPCRs
Source: Nat Commun. 2023 Jan 9;14:128. doi: 10.1038/s41467-023-35790-z (PMC9829892; doi:10.1038/s41467-023-35790-z)
Supplement: Supplementary file 3 — Source Data [file 41467_2023_35790_MOESM3_ESM.xlsx]

## Sheet: Fig1_B
gpcr1		gpcr2		gpcr3			gpcr4		gpcr5		gpcr6			gpcr7		gpcr8		gpcr9			gpcr10		gpcr11		gpcr12			gpcr13		gpcr14		gpcr15			gpcr16		gpcr17		gpcr18			gpcr19		gpcr20		gpcr21			gpcr22
Fraction of structured blocks	FE	Fraction of structured blocks	FE	Fraction of structured blocks	FE		Fraction of structured blocks	FE	Fraction of structured blocks	FE	Fraction of structured blocks	FE		Fraction of structured blocks	FE	Fraction of structured blocks	FE	Fraction of structured blocks	FE		Fraction of structured blocks	FE	Fraction of structured blocks	FE	Fraction of structured blocks	FE		Fraction of structured blocks	FE	Fraction of structured blocks	FE	Fraction of structured blocks	FE		Fraction of structured blocks	FE	Fraction of structured blocks	FE	Fraction of structured blocks	FE		Fraction of structured blocks	FE	Fraction of structured blocks	FE	Fraction of structured blocks	FE		Fraction of structured blocks
0.0111	23.7166	0.013	21.0207	0.0119	30.6606		0.0133	109.753	0.0122	45.2601	0.013	17.2953		0.0116	12.6055	0.0132	49.4928	0.0132	14.3238		0.0128	48.6992	0.0145	9.6004	0.0133	56.297		0.0111	31.8107	0.0132	21.6209	0.0127	47.7273		0.0127	89.5439	0.0123	11.3729	0.0109	39.2027		0.0135	38.4899	0.0132	20.401	0.0128	26.7987		0.0137
0.0222	17.5865	0.026	16.6631	0.0238	26.3077		0.0267	106.252	0.0244	37.6378	0.026	13.8475		0.0233	8.8585	0.0263	36.3956	0.0263	11.033		0.0256	21.8193	0.029	6.7619	0.0267	36.6764		0.0222	26.044	0.0263	9.9554	0.0253	28.2283		0.0253	73.4124	0.0247	8.1823	0.0217	26.4981		0.027	21.2602	0.0263	16.3645	0.0256	22.1626		0.0274
0.0333	11.378	0.039	14.0035	0.0357	23.6618		0.04	104.113	0.0366	32.2702	0.039	12.9321		0.0349	7.3562	0.0395	28.4414	0.0395	9.7475		0.0385	17.1744	0.0435	7.0075	0.04	22.4077		0.0333	15.5159	0.0395	5.8268	0.038	23.7087		0.038	48.3442	0.037	8.1468	0.0326	8.2097		0.0405	16.1499	0.0395	16.3221	0.0385	18.4641		0.0411
0.0444	6.6593	0.0519	12.4674	0.0476	23.3552		0.0533	100.251	0.0488	25.966	0.0519	12.8333		0.0465	7.1609	0.0526	25.6739	0.0526	9.2883		0.0513	13.2831	0.058	8.0038	0.0533	11.4338		0.0444	10.1833	0.0526	5.6835	0.0506	22.4628		0.0506	38.271	0.0494	8.5779	0.0435	8.2547		0.0541	12.3696	0.0526	16.8732	0.0513	17.7788		0.0548
0.0556	5.8881	0.0649	11.5897	0.0595	23.7474		0.0667	97.0503	0.061	22.6877	0.0649	12.9442		0.0581	7.695	0.0658	24.9557	0.0658	9.0713		0.0641	12.6084	0.0725	9.0075	0.0667	10.5186		0.0556	9.3116	0.0658	6.1931	0.0633	7.96		0.0633	35.9152	0.0617	8.9411	0.0543	8.4705		0.0676	10.7147	0.0658	17.9135	0.0641	9.6343		0.0685
0.0667	6.4066	0.0779	10.9087	0.0714	24.6812		0.08	95.7254	0.0732	22.0293	0.0779	12.7568		0.0698	8.4269	0.0789	24.4779	0.0789	8.8389		0.0769	11.7678	0.087	10.1612	0.08	10.9718		0.0667	9.3223	0.0789	7.492	0.0759	8.229		0.0759	35.1818	0.0741	9.1417	0.0652	7.3449		0.0811	10.4445	0.0789	18.7332	0.0769	9.5617		0.0822
0.0778	7.396	0.0909	10.278	0.0833	25.0235		0.0933	94.036	0.0854	22.3876	0.0909	11.5064		0.0814	8.6767	0.0921	23.0578	0.0921	8.8838		0.0897	11.9501	0.1014	11.5063	0.0933	11.8251		0.0778	9.449	0.0921	8.9766	0.0886	5.3323		0.0886	29.4871	0.0864	9.5576	0.0761	7.9478		0.0946	10.1153	0.0921	17.8951	0.0897	11.4333		0.0959
0.0889	8.6239	0.1039	9.6112	0.0952	25.1617		0.1067	93.3545	0.0976	23.1328	0.1039	10.874		0.093	9.0882	0.1053	22.5805	0.1053	9.2661		0.1026	12.5844	0.1159	12.8875	0.1067	12.8805		0.0889	9.7031	0.1053	10.6583	0.1013	6.8192		0.1013	27.1783	0.0988	10.1245	0.087	8.9556		0.1081	9.9171	0.1053	17.6437	0.1026	12.5798		0.1096
0.1	9.3851	0.1169	9.3042	0.1071	24.9589		0.12	91.1373	0.1098	24.0237	0.1169	10.6677		0.1047	10.0081	0.1184	19.7134	0.1184	9.89		0.1154	13.6572	0.1304	14.2681	0.12	13.597		0.1	9.9441	0.1184	12.4669	0.1139	7.7735		0.1139	26.59	0.1111	10.6442	0.0978	9.2092		0.1216	10.0551	0.1184	18.0659	0.1154	11.2563		0.1233
0.1111	10.2642	0.1299	9.3068	0.119	20.3233		0.1333	87.7992	0.122	24.8856	0.1299	10.7712		0.1163	10.8784	0.1316	18.3902	0.1316	10.6857		0.1282	15.235	0.1449	15.4819	0.1333	14.8402		0.1111	9.8369	0.1316	14.1658	0.1266	8.954		0.1266	26.288	0.1235	11.0875	0.1087	9.2515		0.1351	10.2072	0.1316	18.9483	0.1282	12.0656		0.137
0.1222	11.4919	0.1429	9.3189	0.131	18.4044		0.1467	86.4528	0.1341	25.7408	0.1429	10.8012		0.1279	12.139	0.1447	18.0827	0.1447	11.7017		0.141	17.0548	0.1594	16.4697	0.1467	15.5103		0.1222	10.2738	0.1447	16.0136	0.1392	10.4098		0.1392	25.4532	0.1358	11.3965	0.1196	10.6019		0.1486	10.7035	0.1447	20.0276	0.141	13.7272		0.1507
0.1333	13.0458	0.1558	9.3305	0.1429	15.5448		0.16	85.1711	0.1463	26.8314	0.1558	10.9891		0.1395	13.104	0.1579	17.4916	0.1579	12.9313		0.1538	18.825	0.1739	16.3369	0.16	16.2045		0.1333	10.6545	0.1579	17.7566	0.1519	11.7782		0.1519	24.3222	0.1481	11.8298	0.1304	11.5255		0.1622	11.6066	0.1579	19.9637	0.1538	15.2461		0.1644
0.1444	15.1878	0.1688	9.3959	0.1548	16.5785		0.1733	84.4269	0.1585	28.2043	0.1688	11.1972		0.1512	13.7715	0.1711	17.1328	0.1711	14.1231		0.1667	20.4987	0.1884	13.2899	0.1733	14.8536		0.1444	11.3314	0.1711	19.2999	0.1646	13.2631		0.1646	23.36	0.1605	12.1644	0.1413	12.2147		0.1757	12.3869	0.1711	17.0004	0.1667	16.2329		0.1781
0.1556	17.6522	0.1818	9.5597	0.1667	16.3908		0.1867	83.9156	0.1707	29.1625	0.1818	11.668		0.1628	14.0594	0.1842	17.0934	0.1842	15.0482		0.1795	21.9454	0.2029	11.6359	0.1867	13.3333		0.1556	11.911	0.1842	20.5506	0.1772	14.414		0.1772	22.6243	0.1728	12.4175	0.1522	13.1314		0.1892	12.8333	0.1842	13.4784	0.1795	17.2018		0.1918
0.1667	20.1951	0.1948	9.7965	0.1786	15.3499		0.2	83.4285	0.1829	28.5193	0.1948	12.1499		0.1744	13.1935	0.1974	17.2746	0.1974	15.012		0.1923	23.2009	0.2174	10.2518	0.2	11.3171		0.1667	12.0358	0.1974	21.6078	0.1899	15.3205		0.1899	21.9516	0.1852	12.6303	0.163	14.5636		0.2027	13.1421	0.1974	10.9924	0.1923	18.4623		0.2055
0.1778	22.4707	0.2078	10.0284	0.1905	15.1779		0.2133	82.686	0.1951	26.8386	0.2078	12.4944		0.186	12.8542	0.2105	17.6401	0.2105	13.6782		0.2051	24.2119	0.2319	9.4831	0.2133	9.803		0.1778	11.8065	0.2105	22.5466	0.2025	16.4486		0.2025	20.634	0.1975	12.6765	0.1739	16.4585		0.2162	13.2031	0.2105	8.1222	0.2051	19.2465		0.2192
0.1889	24.4383	0.2208	10.2217	0.2024	15.9385		0.2267	82.0416	0.2073	27.7614	0.2208	12.6292		0.1977	13.3482	0.2237	18.0898	0.2237	12.4751		0.2179	24.9885	0.2464	9.8183	0.2267	9.1895		0.1889	11.3377	0.2237	23.4018	0.2152	17.3808		0.2152	19.4149	0.2099	12.6215	0.1848	18.0116		0.2297	12.748	0.2237	6.7773	0.2179	18.2303		0.2329
0.2	25.9305	0.2338	10.5008	0.2143	16.9048		0.24	81.0783	0.2195	29.6802	0.2338	12.5183		0.2093	14.1999	0.2368	18.6544	0.2368	12.2892		0.2308	25.4077	0.2609	10.4996	0.24	7.5375		0.2	11.0877	0.2368	24.4694	0.2278	17.9746		0.2278	18.7532	0.2222	12.5208	0.1957	19.7902		0.2432	11.1859	0.2368	6.4738	0.2308	19.7002		0.2466
0.2111	26.3594	0.2468	10.8471	0.2262	17.2391		0.2533	79.2091	0.2317	18.293	0.2468	12.7806		0.2209	14.7082	0.25	19.3933	0.25	10.6731		0.2436	23.1557	0.2754	11.9767	0.2533	6.9239		0.2111	10.8913	0.25	25.69	0.2405	18.6002		0.2405	18.3434	0.2346	12.5185	0.2065	22.4614		0.2568	9.4974	0.25	7.0958	0.2436	10.5113		0.2603
0.2222	27.176	0.2597	11.2915	0.2381	17.9752		0.2667	76.098	0.2439	18.8507	0.2597	13.3024		0.2326	15.2945	0.2632	20.1895	0.2632	10.2056		0.2564	16.626	0.2899	13.1079	0.2667	7.1831		0.2222	11.0423	0.2632	26.932	0.2532	19.1756		0.2532	18.1159	0.2469	12.7507	0.2174	27.3429		0.2703	9.3786	0.2632	8.6218	0.2564	10.2457		0.274
0.2333	28.6749	0.2727	11.9094	0.25	18.686		0.28	73.63	0.2561	6.8371	0.2727	13.8244		0.2442	16.7066	0.2763	20.8995	0.2763	10.6682		0.2692	12.7616	0.3043	13.8924	0.28	8.0811		0.2333	11.4045	0.2763	27.6212	0.2658	19.6951		0.2658	17.6303	0.2593	13.5841	0.2283	30.9168		0.2838	10.4366	0.2763	10.4607	0.2692	12.446		0.2877
0.2444	30.361	0.2857	12.7206	0.2619	19.3626		0.2933	72.0806	0.2683	6.138	0.2857	13.8589		0.2558	18.3174	0.2895	21.2689	0.2895	10.9258		0.2821	6.1345	0.3188	14.4883	0.2933	9.2267		0.2444	11.7738	0.2895	19.5063	0.2785	19.0786		0.2785	16.8104	0.2716	14.6504	0.2391	32.3224		0.2973	11.407	0.2895	12.5613	0.2821	4.9016		0.3014
0.2556	32.2151	0.2987	13.7483	0.2738	19.8655		0.3067	70.3282	0.2805	6.9708	0.2987	13.3642		0.2674	20.0756	0.3026	21.2809	0.3026	10.8119		0.2949	5.6013	0.3333	15.2713	0.3067	10.5125		0.2556	12.1522	0.3026	20.4618	0.2911	19.4784		0.2911	16.1695	0.284	16.0548	0.25	28.8734		0.3108	12.0561	0.3026	14.5056	0.2949	7.0407		0.3151
0.2667	33.9227	0.3117	14.9028	0.2857	20.2948		0.32	67.9408	0.2927	8.2266	0.3117	13.4005		0.2791	22.0054	0.3158	20.5647	0.3158	10.7232		0.3077	4.5957	0.3478	16.2177	0.32	11.9836		0.2667	12.63	0.3158	21.3153	0.3038	20.0055		0.3038	14.7024	0.2963	17.3688	0.2609	27.6932		0.3243	11.9418	0.3158	15.672	0.3077	8.9484		0.3288
0.2778	35.3342	0.3247	16.0316	0.2976	20.6847		0.3333	65.4819	0.3049	9.4559	0.3247	13.3284		0.2907	23.8708	0.3289	19.252	0.3289	11.3085		0.3205	4.7924	0.3623	17.3506	0.3333	13.583		0.2778	13.0032	0.3289	23.7791	0.3165	21.0976		0.3165	13.5931	0.3086	18.5802	0.2717	28.9792		0.3378	11.7922	0.3289	15.5104	0.3205	10.3336		0.3425
0.2889	37.0584	0.3377	16.6469	0.3095	20.4789		0.3467	60.2396	0.3171	10.4104	0.3377	13.326		0.3023	25.4264	0.3421	17.8739	0.3421	12.5278		0.3333	5.5433	0.3768	18.7582	0.3467	14.0949		0.2889	13.5612	0.3421	25.6439	0.3291	22.0333		0.3291	13.1807	0.321	19.6621	0.2826	31.1464		0.3514	12.3357	0.3421	15.2556	0.3333	11.3229		0.3562
0.3	38.5382	0.3506	16.9793	0.3214	20.46		0.36	52.4467	0.3293	11.2753	0.3506	13.3006		0.314	26.8091	0.3553	16.4396	0.3553	14.059		0.3462	6.7928	0.3913	19.8349	0.36	13.5412		0.3	13.9144	0.3553	27.7086	0.3418	22.866		0.3418	12.1321	0.3333	20.59	0.2935	30.5561		0.3649	13.3665	0.3553	14.5681	0.3462	12.1657		0.3699
0.3111	39.1449	0.3636	17.1604	0.3333	19.5818		0.3733	45.591	0.3415	12.5063	0.3636	12.9491		0.3256	28.0433	0.3684	14.9999	0.3684	15.9343		0.359	8.7429	0.4058	20.6313	0.3733	13.6176		0.3111	13.8767	0.3684	29.5824	0.3544	22.7437		0.3544	10.7812	0.3457	21.3441	0.3043	30.1637		0.3784	14.0269	0.3684	14.3947	0.359	13.395		0.3836
0.3222	38.515	0.3766	17.2969	0.3452	13.5241		0.3867	39.5665	0.3537	14.8027	0.3766	12.4485		0.3372	29.169	0.3816	13.8368	0.3816	17.8009		0.3718	11.2295	0.4203	21.4703	0.3867	14.3453		0.3222	13.5208	0.3816	28.9509	0.3671	22.3761		0.3671	8.9366	0.358	21.9876	0.3152	30.2886		0.3919	12.6521	0.3816	14.6843	0.3718	14.3702		0.3973
0.3333	39.1455	0.3896	17.5365	0.3571	10.3677		0.4	39.5881	0.3659	15.9017	0.3896	12.0059		0.3488	29.8409	0.3947	12.8487	0.3947	18.2979		0.3846	13.7087	0.4348	22.4872	0.4	15.5198		0.3333	12.7222	0.3947	25.208	0.3797	20.1673		0.3797	7.5978	0.3704	22.6122	0.3261	29.0499		0.4054	12.224	0.3947	15.0675	0.3846	15.0564		0.411
0.3444	39.4025	0.4026	18.0192	0.369	7.0025		0.4133	37.7445	0.378	16.4766	0.4026	11.8855		0.3605	29.1828	0.4079	11.9862	0.4079	18.3709		0.3974	16.1775	0.4493	23.7237	0.4133	16.8405		0.3444	12.358	0.4079	21.1867	0.3924	17.794		0.3924	7.1365	0.3827	23.2245	0.337	28.7742		0.4189	12.7767	0.4079	15.7628	0.3974	12.7119		0.4247
0.3556	39.1947	0.4156	18.868	0.381	6.0698		0.4267	36.9319	0.3902	17.2279	0.4156	10.6331		0.3721	26.0575	0.4211	11.1829	0.4211	19.257		0.4103	18.3394	0.4638	25.1038	0.4267	18.4847		0.3556	12.5257	0.4211	21.9131	0.4051	16.9645		0.4051	7.3005	0.3951	23.8051	0.3478	30.2288		0.4324	14.1426	0.4211	16.3448	0.4103	14.591		0.4384
0.3667	38.494	0.4286	20.2448	0.3929	5.2708		0.44	33.7463	0.4024	16.3523	0.4286	9.9168		0.3837	22.4864	0.4342	10.4744	0.4342	20.1874		0.4231	19.9432	0.4783	26.3786	0.44	20.754		0.3667	12.7391	0.4342	24.2826	0.4177	15.9127		0.4177	7.7881	0.4074	24.41	0.3587	32.0399		0.4459	14.9722	0.4342	16.1393	0.4231	15.8705		0.4521
0.3778	37.9643	0.4416	21.845	0.4048	6.2325		0.4533	29.666	0.4146	16.422	0.4416	9.3133		0.3953	20.3765	0.4474	10.0407	0.4474	20.65		0.4359	21.6584	0.4928	27.2854	0.4533	23.8661		0.3778	12.9915	0.4474	21.0705	0.4304	17.0117		0.4304	8.5681	0.4198	25.0732	0.3696	21.1283		0.4595	14.723	0.4474	15.8835	0.4359	14.4202		0.4658
0.3889	37.2072	0.4545	22.375	0.4167	5.3538		0.4667	28.3362	0.4268	15.9865	0.4545	8.3343		0.407	18.0415	0.4605	9.5009	0.4605	21.5702		0.4487	23.6085	0.5072	27.8089	0.4667	27.5503		0.3889	13.4035	0.4605	13.0844	0.443	18.2848		0.443	9.8378	0.4321	25.7849	0.3804	22.9899		0.473	13.8101	0.4605	15.8474	0.4487	16.811		0.4795
0.4	36.0901	0.4675	22.4382	0.4286	7.133		0.48	27.5827	0.439	17.0983	0.4675	7.4794		0.4186	16.4118	0.4737	8.8438	0.4737	23.2155		0.4615	25.6992	0.5217	28.4345	0.48	30.0905		0.4	13.9899	0.4737	13.8246	0.4557	19.5817		0.4557	11.2994	0.4444	26.5476	0.3913	26.8499		0.4865	13.0603	0.4737	16.1739	0.4615	17.9799		0.4932
0.4111	35.1749	0.4805	21.915	0.4405	6.5624		0.4933	26.6505	0.4512	19.5526	0.4805	7.56		0.4302	13.1124	0.4868	8.2071	0.4868	25.1288		0.4744	27.4204	0.5362	29.5039	0.4933	30.8876		0.4111	14.7163	0.4868	14.7705	0.4684	20.856		0.4684	12.9228	0.4568	27.3163	0.4022	27.7859		0.5	13.6731	0.4868	17.0127	0.4744	19.6736		0.5068
0.4222	34.4025	0.4935	21.5095	0.4524	7.0472		0.5067	24.1929	0.4634	21.8089	0.4935	7.1671		0.4419	11.4683	0.5	7.6253	0.5	26.7585		0.4872	28.5245	0.5507	30.8047	0.5067	31.5239		0.4222	15.5965	0.5	17.2112	0.481	21.8456		0.481	14.7066	0.4691	28.0621	0.413	24.6976		0.5135	15.9127	0.5	18.1631	0.4872	19.7967		0.5205
0.4333	33.7966	0.5065	21.3205	0.4643	8.0217		0.52	19.8004	0.4756	24.0371	0.5065	7.4008		0.4535	9.3881	0.5132	7.1194	0.5132	27.9553		0.5	29.1359	0.5652	31.6267	0.52	32.3902		0.4333	16.3006	0.5132	19.3955	0.4937	22.4572		0.4937	16.6802	0.4815	28.6963	0.4239	26.5107		0.527	18.3	0.5132	19.7887	0.5	20.539		0.5342
0.4444	33.9282	0.5195	21.6223	0.4762	11.2652		0.5333	16.9564	0.4878	25.7097	0.5195	7.9942		0.4651	9.2077	0.5263	6.5896	0.5263	28.8805		0.5128	28.7774	0.5797	32.1943	0.5333	33.6052		0.4444	16.2269	0.5263	21.7793	0.5063	22.0607		0.5063	18.4456	0.4938	29.1687	0.4348	28.0265		0.5405	17.5872	0.5263	21.6314	0.5128	21.9628		0.5479
0.4556	33.4489	0.5325	21.9386	0.4881	12.6557		0.5467	17.1771	0.5	11.6184	0.5325	8.712		0.4767	7.8872	0.5395	6.2752	0.5395	29.4568		0.5256	29.024	0.5942	31.9932	0.5467	35.1343		0.4556	15.4084	0.5395	24.4598	0.519	21.9662		0.519	19.6138	0.5062	29.5097	0.4457	28.2484		0.5541	17.9586	0.5395	23.7789	0.5256	23.2639		0.5616
0.4667	33.193	0.5455	21.6556	0.5	15.0221		0.56	16.3441	0.5122	11.1989	0.5455	9.6303		0.4884	8.0077	0.5526	6.2306	0.5526	29.7575		0.5385	29.9617	0.6087	30.2161	0.56	36.9467		0.4667	14.5654	0.5526	25.7407	0.5316	21.441		0.5316	20.1484	0.5185	29.7947	0.4565	28.4203		0.5676	18.3443	0.5526	26.3186	0.5385	22.1948		0.5753
0.4778	29.6759	0.5584	20.9129	0.5119	17.6191		0.5733	15.1922	0.5244	12.2723	0.5584	10.6941		0.5	8.1716	0.5658	6.7597	0.5658	29.7933		0.5513	30.4781	0.6232	28.0601	0.5733	39.2122		0.4778	14.0339	0.5658	28.527	0.5443	21.6145		0.5443	20.3332	0.5309	30.1295	0.4674	27.3914		0.5811	18.4976	0.5658	29.2694	0.5513	21.9525		0.589
0.4889	25.8315	0.5714	20.4688	0.5238	20.338		0.5867	14.2716	0.5366	13.432	0.5714	12.0033		0.5116	8.2428	0.5789	7.7323	0.5789	29.1217		0.5641	31.2703	0.6377	26.8425	0.5867	41.0423		0.4889	13.8892	0.5789	30.776	0.557	22.2481		0.557	20.2795	0.5432	30.582	0.4783	28.153		0.5946	18.8272	0.5789	32.2425	0.5641	22.1923		0.6027
0.5	21.8198	0.5844	20.2431	0.5357	23.0549		0.6	12.269	0.5488	14.0019	0.5844	13.5287		0.5233	9.238	0.5921	8.6316	0.5921	29.7528		0.5769	31.9586	0.6522	26.3995	0.6	39.8593		0.5	14.3631	0.5921	32.3471	0.5696	23.624		0.5696	20.2673	0.5556	31.2413	0.4891	31.8939		0.6081	18.2785	0.5921	35.0526	0.5769	20.6856		0.6164
0.5111	19.2904	0.5974	19.9622	0.5476	25.8098		0.6133	9.8027	0.561	13.3812	0.5974	15.3278		0.5349	9.9849	0.6053	9.949	0.6053	31.4565		0.5897	30.0923	0.6667	25.7924	0.6133	35.8182		0.5111	15.2061	0.6053	33.5873	0.5823	24.4781		0.5823	20.6038	0.5679	32.2089	0.5	31.1986		0.6216	16.8062	0.6053	37.7428	0.5897	20.0811		0.6301
0.5222	18.1653	0.6104	19.4354	0.5595	28.2787		0.6267	8.8568	0.5732	12.8881	0.6104	17.33		0.5465	11.2031	0.6184	11.1873	0.6184	32.5337		0.6026	24.329	0.6812	24.3905	0.6267	31.7861		0.5222	16.1267	0.6184	34.3865	0.5949	24.0371		0.5949	21.4044	0.5802	33.574	0.5109	32.0801		0.6351	16.726	0.6184	40.2913	0.6026	20.754		0.6438
0.5333	17.1024	0.6234	19.037	0.5714	30.4388		0.64	7.2995	0.5854	14.5624	0.6234	19.2725		0.5581	12.6268	0.6316	12.7354	0.6316	33.0939		0.6154	23.7252	0.6957	22.719	0.64	28.3396		0.5333	17.1084	0.6316	34.6736	0.6076	22.0375		0.6076	22.6559	0.5926	35.4272	0.5217	33.3134		0.6486	17.8608	0.6316	40.263	0.6154	22.1856		0.6575
0.5444	16.9792	0.6364	19.1571	0.5833	32.8047		0.6533	5.6406	0.5976	17.3367	0.6364	20.7421		0.5698	14.2041	0.6447	14.7814	0.6447	33.6553		0.6282	21.3216	0.7101	20.915	0.6533	25.351		0.5444	18.155	0.6447	34.513	0.6203	21.0657		0.6203	24.2242	0.6049	37.8472	0.5326	34.7215		0.6622	19.6115	0.6447	38.3615	0.6282	22.5771		0.6712
0.5556	17.3618	0.6494	19.7099	0.5952	35.3136		0.6667	6.2366	0.6098	19.4162	0.6494	21.4379		0.5814	15.7485	0.6579	16.7575	0.6579	34.5547		0.641	20.8787	0.7246	19.0618	0.6667	22.6315		0.5556	19.231	0.6579	32.3507	0.6329	24.6151		0.6329	26.2424	0.6173	40.5037	0.5435	33.9897		0.6757	19.4186	0.6579	36.7764	0.641	22.6853		0.6849
0.5667	18.5753	0.6623	20.384	0.6071	34.9406		0.68	9.2104	0.622	20.1684	0.6623	21.6886		0.593	16.9474	0.6711	18.3221	0.6711	35.6314		0.6538	21.662	0.7391	17.4773	0.68	19.9484		0.5667	20.0574	0.6711	27.8786	0.6456	27.0658		0.6456	28.7468	0.6296	42.7239	0.5543	33.1114		0.6892	18.8995	0.6711	36.2763	0.6538	22.2516		0.6986
0.5778	20.2764	0.6753	20.0892	0.619	32.1528		0.6933	9.3736	0.6341	20.2328	0.6753	21.677		0.6047	17.2602	0.6842	19.4633	0.6842	35.9241		0.6667	21.1919	0.7536	17.0863	0.6933	17.3435		0.5778	20.7224	0.6842	23.9775	0.6582	28.1789		0.6582	29.7155	0.642	43.4749	0.5652	34.0892		0.7027	21.4828	0.6842	36.5984	0.6667	22.2368		0.7123
0.5889	20.3413	0.6883	19.7435	0.631	29.199		0.7067	10.0201	0.6463	21.6872	0.6883	21.6688		0.6163	16.7437	0.6974	19.9224	0.6974	35.5807		0.6795	19.5324	0.7681	17.4326	0.7067	14.9535		0.5889	21.4732	0.6974	22.4563	0.6709	29.5428		0.6709	29.1957	0.6543	43.8297	0.5761	35.8891		0.7162	24.1229	0.6974	37.9027	0.6795	21.8911		0.726
0.6	19.6607	0.7013	19.3489	0.6429	26.6385		0.72	10.6993	0.6585	24.4726	0.7013	21.8703		0.6279	15.5681	0.7105	20.0934	0.7105	35.4222		0.6923	20.5143	0.7826	17.5474	0.72	12.7928		0.6	22.031	0.7105	29.8375	0.6835	30.5668		0.6835	27.9629	0.6667	44.268	0.587	37.0648		0.7297	23.7552	0.7105	39.8072	0.6923	20.7607		0.7397
0.6111	17.5477	0.7143	18.6952	0.6548	25.4554		0.7333	11.4463	0.6707	27.324	0.7143	22.1131		0.6395	14.591	0.7237	20.3534	0.7237	36.1101		0.7051	22.3526	0.7971	16.7958	0.7333	10.9195		0.6111	22.1744	0.7237	30.897	0.6962	30.4889		0.6962	27.2407	0.679	44.7865	0.5978	33.5439		0.7432	23.6271	0.7237	42.1119	0.7051	20.6546		0.7534
0.6222	15.1234	0.7273	18.1151	0.6667	24.807		0.7467	12.5967	0.6829	29.5662	0.7273	22.7161		0.6512	13.4003	0.7368	19.9588	0.7368	37.1727		0.7179	22.2414	0.8116	14.8882	0.7467	9.4282		0.6222	21.8532	0.7368	30.5123	0.7089	29.317		0.7089	27.3766	0.6914	45.3718	0.6087	32.7899		0.7568	22.5446	0.7368	43.4916	0.7179	22.3899		0.7671
0.6333	13.2022	0.7403	18.0868	0.6786	25.4555		0.76	14.1562	0.6951	30.6529	0.7403	24.089		0.6628	13.2255	0.75	18.9504	0.75	37.725		0.7308	21.877	0.8261	12.7122	0.76	8.3923		0.6333	21.436	0.75	30.0026	0.7215	27.4396		0.7215	28.1578	0.7037	45.9174	0.6196	34.5777		0.7703	20.466	0.75	43.9456	0.7308	24.6147		0.7808
0.6444	11.4037	0.7532	17.3724	0.6905	25.1395		0.7733	15.7072	0.7073	30.4721	0.7532	25.9521		0.6744	13.042	0.7632	17.8579	0.7632	37.572		0.7436	20.9026	0.8406	10.7895	0.7733	7.7612		0.6444	21.1549	0.7632	28.3116	0.7342	25.5625		0.7342	29.3405	0.716	46.4055	0.6304	36.5897		0.7838	18.2202	0.7632	42.4171	0.7436	24.2885		0.7945
0.6556	10.1887	0.7662	16.5598	0.7024	26.4523		0.7867	17.2062	0.7195	30.6134	0.7662	28.0158		0.686	13.0655	0.7763	16.5898	0.7763	37.4117		0.7564	20.8033	0.8551	9.3533	0.7867	7.3055		0.6556	21.0766	0.7763	25.581	0.7468	25.4399		0.7468	30.9396	0.7284	46.8237	0.6413	35.6003		0.7973	14.2614	0.7763	39.7489	0.7564	24.669		0.8082
0.6667	10.8848	0.7792	17.3958	0.7143	26.21		0.8	17.8522	0.7317	33.339	0.7792	30.0636		0.6977	13.9385	0.7895	15.0797	0.7895	36.8078		0.7692	20.3671	0.8696	8.5277	0.8	7.6454		0.6667	21.3011	0.7895	21.9746	0.7595	28.911		0.7595	33.4702	0.7407	47.3252	0.6522	34.8344		0.8108	10.0632	0.7895	38.7554	0.7692	27.0845		0.8219
0.6778	13.9764	0.7922	17.1141	0.7262	26.4552		0.8133	18.4449	0.7439	35.9372	0.7922	31.2005		0.7093	14.7642	0.8026	13.2369	0.8026	33.6996		0.7821	17.6643	0.8841	8.3111	0.8133	8.7565		0.6778	21.9741	0.8026	19.1177	0.7722	31.8728		0.7722	35.0735	0.7531	47.8654	0.663	34.1418		0.8243	7.7629	0.8026	31.514	0.7821	29.8412		0.8356
0.6889	14.4904	0.8052	16.0673	0.7381	27.6062		0.8267	18.7887	0.7561	37.4628	0.8052	31.3701		0.7209	15.8487	0.8158	12.3389	0.8158	30.1296		0.7949	15.3699	0.8986	8.6754	0.8267	11.6504		0.6889	22.8319	0.8158	18.998	0.7848	32.906		0.7848	35.3792	0.7654	47.7573	0.6739	29.5337		0.8378	10.3862	0.8158	25.5899	0.7949	28.2298		0.8493
0.7	15.6118	0.8182	14.4652	0.75	30.7002		0.84	18.3703	0.7683	37.823	0.8182	31.7363		0.7326	17.5838	0.8289	13.3542	0.8289	28.1619		0.8077	16.3249	0.913	9.0662	0.84	16.8592		0.7	23.7212	0.8289	23.7003	0.7975	31.5098		0.7975	35.9741	0.7778	46.1419	0.6848	28.0679		0.8514	16.5162	0.8289	23.5345	0.8077	27.054		0.863
0.7111	15.2168	0.8312	12.0507	0.7619	32.4897		0.8533	17.8156	0.7805	38.2278	0.8312	32.2046		0.7442	19.4058	0.8421	16.041	0.8421	24.6266		0.8205	19.4118	0.9275	8.3042	0.8533	18.5054		0.7111	24.2722	0.8421	21.6367	0.8101	28.1795		0.8101	36.4654	0.7901	44.1307	0.6957	29.013		0.8649	20.8224	0.8421	22.0099	0.8205	23.9949		0.8767
0.7222	13.9486	0.8442	9.551	0.7738	32.6155		0.8667	15.9366	0.7927	40.3659	0.8442	32.3263		0.7558	21.2507	0.8553	20.6475	0.8553	21.2032		0.8333	22.1739	0.942	7.5297	0.8667	17.4919		0.7222	24.2881	0.8553	19.1097	0.8228	25.6846		0.8228	36.7082	0.8025	41.9646	0.7065	31.6164		0.8784	17.1893	0.8553	21.2347	0.8333	21.3638		0.8904
0.7333	12.2456	0.8571	6.6362	0.7857	32.3272		0.88	12.2407	0.8049	38.0532	0.8571	32.0713		0.7674	22.6749	0.8684	19.8994	0.8684	17.9114		0.8462	25.0092	0.9565	7.7024	0.88	16.0677		0.7333	23.9856	0.8684	18.1927	0.8354	24.1136		0.8354	36.2274	0.8148	39.5676	0.7174	34.4641		0.8919	14.9609	0.8684	20.9588	0.8462	17.6905		0.9041
0.7444	10.1215	0.8701	5.0941	0.7976	32.3049		0.8933	8.4527	0.8171	32.6568	0.8701	30.2472		0.7791	23.2026	0.8816	18.4632	0.8816	16.5226		0.859	26.059	0.971	9.9605	0.8933	14.8444		0.7444	23.0375	0.8816	16.526	0.8481	21.9391		0.8481	34.3052	0.8272	37.1819	0.7283	37.2592		0.9054	13.8322	0.8816	19.9634	0.859	16.0378		0.9178
0.7556	8.1307	0.8831	7.372	0.8095	32.071		0.9067	5.4834	0.8293	27.7174	0.8831	28.1073		0.7907	23.4063	0.8947	17.7423	0.8947	13.3718		0.8718	26.1638	0.9855	18.9659	0.9067	13.9567		0.7556	21.8625	0.8947	13.311	0.8608	20.4697		0.8608	31.0536	0.8395	34.9421	0.7391	37.7408		0.9189	11.736	0.8947	16.1531	0.8718	13.7285		0.9315
0.7667	7.4572	0.8961	9.5047	0.8214	31.7587		0.92	4.1932	0.8415	23.5357	0.8961	26.2882		0.8023	23.2983	0.9079	17.1262	0.9079	10.7256		0.8846	25.4643	1	32.0616	0.92	13.3385		0.7667	19.9493	0.9079	9.0883	0.8734	18.9617		0.8734	27.0493	0.8519	32.6369	0.75	36.6266		0.9324	8.7699	0.9079	11.6983	0.8846	12.1021		0.9452
0.7778	8.7527	0.9091	9.4546	0.8333	28.6839		0.9333	11.272	0.8537	17.8435	0.9091	23.2312		0.814	23.801	0.9211	16.8747	0.9211	9.2186		0.8974	24.6648			0.9333	13.1688		0.7778	17.3252	0.9211	6.6372	0.8861	15.979		0.8861	22.194	0.8642	29.8283	0.7609	35.4428		0.9459	6.8678	0.9211	7.0269	0.8974	9.0785		0.9589
0.7889	8.9345	0.9221	10.993	0.8452	26.2354		0.9467	18.7177	0.8659	13.6267	0.9221	18.7166		0.8256	24.8402	0.9342	17.0911	0.9342	8.4333		0.9103	24.6646			0.9467	14.0121		0.7889	14.696	0.9342	7.0634	0.8987	12.3744		0.8987	17.6691	0.8765	25.9312	0.7717	33.4848		0.9595	7.3752	0.9342	5.4865	0.9103	5.3261		0.9726
0.8	8.7149	0.9351	13.4592	0.8571	22.9946		0.96	25.4742	0.878	14.5891	0.9351	15.5691		0.8372	25.6615	0.9474	17.0868	0.9474	7.122		0.9231	25.722			0.96	16.8143		0.8	12.1361	0.9474	11.1048	0.9114	9.0194		0.9114	13.2817	0.8889	21.7166	0.7826	29.0679		0.973	6.4625	0.9474	5.3427	0.9231	5.6614		0.9863
0.8111	9.5048	0.9481	16.3286	0.869	22.1027		0.9733	33.4062	0.8902	16.4729	0.9481	14.3427		0.8488	26.0049	0.9605	17.3881	0.9605	6.4152		0.9359	27.6707			0.9733	26.0276		0.8111	10.3723	0.9605	7.0803	0.9241	6.0605		0.9241	10.0721	0.9012	17.2421	0.7935	25.4732		0.9865	9.9944	0.9605	6.7485	0.9359	8.9043		1
0.8222	11.4708	0.961	18.4938	0.881	21.5		0.9867	43.5938	0.9024	12.161	0.961	13.7429		0.8605	23.2439	0.9737	18.8689	0.9737	6.2206		0.9487	30.3184			0.9867	39.368		0.8222	9.8814	0.9737	6.0666	0.9367	4.3991		0.9367	6.2774	0.9136	12.1789	0.8043	24.8544		1	29.3416	0.9737	9.9512	0.9487	12.1227
0.8333	12.3156	0.974	21.2549	0.8929	21.3769		1	58.2499	0.9146	7.2726	0.974	13.2373		0.8721	25.2315	0.9868	22.2555	0.9868	7.756		0.9615	34.02			1	56.2455		0.8333	9.0179	0.9868	14.8749	0.9494	6.6354		0.9494	4.9145	0.9259	7.6554	0.8152	26.9422				0.9868	14.7547	0.9615	13.0359
0.8444	13.6949	0.987	26.6264	0.9048	20.4615				0.9268	4.8729	0.987	17.3153		0.8837	27.0818	1	31.405	1	13.2706		0.9744	39.2707						0.8444	9.3145	1	28.1274	0.962	12.1419		0.962	5.5886	0.9383	4.9539	0.8261	29.5911				1	25.3303	0.9744	16.7416
0.8556	16.8411	1	37.5849	0.9167	19.8916				0.939	5.2215	1	25.259		0.8953	28.5886						0.9872	46.7216						0.8556	11.9479			0.9747	20.5661		0.9747	7.789	0.9506	4.6616	0.837	30.6486						0.9872	23.7838
0.8667	16.8375			0.9286	19.9618				0.9512	8.6768				0.907	28.4431						1	57.1448						0.8667	15.6878			0.9873	32.2909		0.9873	15.0634	0.963	6.985	0.8478	28.8864						1	35.2903
0.8778	21.8096			0.9405	20.551				0.9634	14.211				0.9186	28.045													0.8778	16.0427			1	52.2609		1	26.6041	0.9753	12.8102	0.8587	27.2988
0.8889	23.8245			0.9524	21.7576				0.9756	20.4122				0.9302	28.7837													0.8889	15.1197								0.9877	20.1909	0.8696	23.4568
0.9	26.1412			0.9643	23.8601				0.9878	28.9524				0.9419	30.0222													0.9	13.4644								1	28.6219	0.8804	21.6933
0.9111	29.9831			0.9762	26.997				1	41.6983				0.9535	30.8688													0.9111	11.3711										0.8913	21.5939
0.9222	31.1488			0.9881	32.8814									0.9651	31.969													0.9222	9.8495										0.9022	6.625
0.9333	36.0268			1	42.4586									0.9767	35.1151													0.9333	8.1781										0.913	4.8274
0.9444	40.6915													0.9884	39.6392													0.9444	7.409										0.9239	5.7161
0.9556	44.0945													1	45.9551													0.9556	9.0105										0.9348	6.9734
0.9667	49.6904																											0.9667	13.9201										0.9457	8.5726
0.9778	54.6394																											0.9778	17.2222										0.9565	11.1824
0.9889	61.6647																											0.9889	21.1619										0.9674	15.1626
1	72.6594																											1	29.1991										0.9783	20.8352
																																							0.9891	28.6161
																																							1	39.5266
[truncated: 47 more columns]

## Sheet: Fig1_C
GPCR Index	# of intermediates
1	1
2	0
3	2
4	0
5	3
6	0
7	1
8	2
9	0
10	2
11	1
12	2
13	1
14	6
15	3
16	0
17	0
18	6
19	2
20	1
21	0
22	0
23	2
24	0
25	2
26	1
27	4
28	1
29	2
30	1
31	0
32	1
33	4
34	3
35	0
36	2
37	3
38	1
39	3
40	3
41	1
42	1
43	1
44	5
45	0

## Sheet: Fig2_A
	TM1	TM2	TM3	TM4	TM5	TM6	TM7
GPCR index	Helix stability	Helix stability	Helix stability	Helix stability	Helix stability	Helix stability	Helix stability
gpcr1	-8.5373	-18.4115	-22.9959	-19.9195	-20.3467	-25.2032	-15.5107
gpcr2	-12.9315	-24.7841	-24.1393	-20.8985	-24.7304	-21.9437	-13.2644
gpcr3	0.1598	-5.8589	-6.0351	-5.9368	-20.9039	-21.3038	-12.9674
gpcr4	-20.7803	-28.3432	-28.3097	-28.9672	-16.6944	-8.7525	-8.1154
gpcr5	-24.7774	-22.927	-21.312	-16.927	-19.4403	-23.3999	-23.003
gpcr6	-19.1956	-23.1452	-25.1051	-17.1823	-13.1777	-12.3635	-13.2021
gpcr7	7.6929	3.6642	-2.4843	-3.84	-18.0566	-14.5246	-6.5484
gpcr8	0.8963	-10.3046	-22.0484	-21.3624	-16.7892	-3.5363	-4.3108
gpcr9	-8.5597	-19.518	-20.5107	-17.5091	-18.5793	-17.5627	-19.0457
gpcr10	5.8567	-3.5436	-4.5125	-4.4954	-12.1201	-16.9807	-16.9447
gpcr11	-9.0779	-22.1428	-19.885	-19.9955	-24.476	-28.5942	-22.855
gpcr12	0.182	-23.8584	-28.7263	-18.818	-17.3705	-17.1322	-14.588
gpcr13	-5.8361	-20.0148	-30.2517	-20.9266	-22.1487	-22.6083	-21.5738
gpcr14	-15.8268	-22.8822	-25.0972	-18.5878	-22.3753	-26.5844	-23.7182
gpcr15	-15.9814	-24.6816	-22.8774	-22.0788	-19.8099	-24.677	-20.8875
gpcr16	-19.4992	-21.2035	-22.268	-16.8606	-20.3139	-34.3101	-23.7391
gpcr17	-19.2516	-24.1684	-22.6708	-16.9197	-22.2186	-22.108	-23.8494
gpcr18	-22.3592	-28.513	-30.3705	-26.6293	-35.7739	-29.0893	-24.2082
gpcr19	-6.7299	-26.1543	-33.6904	-24.226	-21.3409	-27.9411	-19.5918
gpcr20	-15.9337	-22.7392	-27.0176	-26.9375	-19.9969	-18.0032	-20.8505
gpcr21	-11.3141	-18.9824	-23.5248	-18.9384	-16.1413	-18.6088	-16.2545
gpcr22	-22.8126	-33.8998	-24.7825	-19.9623	-22.4929	-21.6028	-17.979
gpcr23	0.4562	-6.2596	-18.9073	-18.9528	-24.0197	-10.2624	-0.4912
gpcr24	-17.5854	-22.8182	-21.0291	-16.7327	-15.4637	-19.2266	-17.6691
gpcr25	-11.9255	-21.5993	-24.5849	-21.2627	-18.138	-17.258	-6.017
gpcr26	-6.7224	-24.7376	-21.5689	-15.7076	-17.6507	-21.0491	-20.8703
gpcr27	-13.9826	-18.7738	-22.9358	-24.1105	-18.8105	-16.4799	-17.6003
gpcr28	7.3112	-12.5216	-19.0078	-17.5753	-19.5029	-27.0625	-23.2033
gpcr29	-22.3788	-22.8107	-22.1007	-12.2943	-22.4209	-29.4322	-25.3358
gpcr30	-5.5043	-23.2855	-26.6843	-21.9405	-17.0997	-23.6757	-24.0288
gpcr31	-6.0285	-26.5679	-36.1147	-25.3911	-22.2702	-18.2281	-17.4543
gpcr32	-26.0073	-24.5573	-19.3431	-16.4041	-11.3953	-10.6282	-11.0062
gpcr33	-12.5415	-16.5372	-18.048	-18.8501	-26.6627	-22.2885	-19.2728
gpcr34	-15.4999	-23.8139	-28.817	-25.3377	-18.0034	-24.3184	-27.4962
gpcr35	-13.0927	-22.6327	-19.1521	-20.7215	-21.0407	-23.6388	-18.5889
gpcr36	-20.204	-24.9525	-20.9865	-19.2314	-18.6688	-20.8222	-15.6043
gpcr37	-6.5267	-15.4378	-20.8805	-19.4139	-19.1465	-18.5118	-17.3305
gpcr38	-10.0698	-11.394	-16.4443	-15.0264	-17.2696	12.2482	13.665
gpcr39	-11.45	-16.2973	-22.3172	-16.1283	-17.8829	-24.3111	-21.7079
gpcr40	-11.0556	-19.5976	-24.8875	-9.1089	-5.7665	-30.4568	-29.7449
gpcr41	-12.5144	-18.3145	-20.2424	-15.6841	-18.5066	-21.2652	-20.6542
gpcr42	-15.6584	-17.9499	-28.0316	-22.273	-19.1202	-22.212	-18.3076
gpcr43	-10.5951	-14.461	-19.8201	-18.7099	-20.9689	-15.5076	-5.7961
gpcr44	-24.5626	-28.683	-28.3314	-25.249	-16.9191	-21.0123	-33.2749
gpcr45	-27.9612	-29.4881	-28.587	-18.312	-23.9518	-24.1278	-23.9284

## Sheet: Fig2_B
GPCR1i			GPCR23i
Fraction of structured blocks	FE		Fraction of structured blocks	FE
0.0111	55.3183		0.0122	72.8845
0.0222	49.0596		0.0244	42.0255
0.0333	42.3886		0.0366	36.9122
0.0444	37.4329		0.0488	31.5358
0.0556	36.2282		0.061	30.9656
0.0667	36.2841		0.0732	31.233
0.0778	36.7703		0.0854	32.2048
0.0889	37.4889		0.0976	32.2682
0.1	37.7722		0.1098	30.8073
0.1111	38.1469		0.122	29.9078
0.1222	38.8725		0.1341	29.6363
0.1333	39.8853		0.1463	29.8417
0.1444	41.4609		0.1585	30.0198
0.1556	43.347		0.1707	30.44
0.1667	45.305		0.1829	31.2993
0.1778	47.0117		0.1951	32.4653
0.1889	48.3974		0.2073	32.0801
0.2	49.3133		0.2195	31.8287
0.2111	49.1215		0.2317	31.4127
0.2222	49.3312		0.2439	31.0381
0.2333	50.2763		0.2561	30.79
0.2444	51.4029		0.2683	30.9877
0.2556	52.6869		0.2805	31.2349
0.2667	53.8325		0.2927	30.172
0.2778	54.6957		0.3049	29.0784
0.2889	55.8352		0.3171	28.0429
0.3	56.68		0.3293	25.9607
0.3111	56.6354		0.3415	25.7641
0.3222	55.5341		0.3537	26.3119
0.3333	55.6513		0.3659	27.5775
0.3444	55.402		0.378	28.2631
0.3556	54.6444		0.3902	29.3608
0.3667	53.424		0.4024	30.9828
0.3778	52.4005		0.4146	32.8551
0.3889	51.1392		0.4268	34.6493
0.4	49.5607		0.439	35.2914
0.4111	48.1915		0.4512	36.2106
0.4222	46.9526		0.4634	35.7853
0.4333	45.8556		0.4756	35.0956
0.4444	45.4889		0.4878	34.1981
0.4556	44.5104		0.5	32.5035
0.4667	43.7282		0.5122	30.2885
0.4778	39.778		0.5244	28.4606
0.4889	35.7058		0.5366	22.4685
0.5	31.443		0.5488	19.9381
0.5111	28.6223		0.561	19.0777
0.5222	27.1003		0.5732	18.8355
0.5333	25.611		0.5854	18.2665
0.5444	24.9365		0.5976	15.9054
0.5556	24.8207		0.6098	14.2694
0.5667	25.451		0.622	13.069
0.5778	26.6081		0.6341	10.9406
0.5889	26.0516		0.6463	10.7131
0.6	24.7274		0.6585	11.1761
0.6111	22.1158		0.6707	11.7222
0.6222	19.325		0.6829	11.8886
0.6333	16.9997		0.6951	12.2199
0.6444	14.7144		0.7073	11.6203
0.6556	13.0397		0.7195	10.4532
0.6667	13.2105		0.7317	9.4084
0.6778	15.7296		0.7439	7.6494
0.6889	15.8186		0.7561	7.5198
0.7	16.3953		0.7683	8.1491
0.7111	15.4704		0.7805	8.9649
0.7222	13.7349		0.7927	8.8958
0.7333	11.6012		0.8049	8.6707
0.7444	9.0477		0.8171	9.1713
0.7556	6.5857		0.8293	9.7486
0.7667	5.3962		0.8415	10.3804
0.7778	6.141		0.8537	10.5401
0.7889	5.7573		0.8659	11.4334
0.8	5.0199		0.878	12.9272
0.8111	5.2118		0.8902	13.2178
0.8222	6.5934		0.9024	10.8335
0.8333	6.8378		0.9146	7.654
0.8444	7.5891		0.9268	7.6624
0.8556	10.1577		0.939	6.4624
0.8667	9.7073		0.9512	4.8343
0.8778	13.9326		0.9634	5.5344
0.8889	15.4335		0.9756	8.9114
0.9	17.0733		0.9878	15.6572
0.9111	20.2918		1	25.9081
0.9222	20.9623
0.9333	25.1
0.9444	29.0185
0.9556	31.5636
0.9667	36.3187
0.9778	40.6385
0.9889	46.8429
1	56.6327

## Sheet: Fig2_CD
RC = 0.85				RC = 0.7
GPCR index	N-terminal mean folding probability	C-terminal mean folding probability		GPCR index	N-terminal mean folding probability	C-terminal mean folding probability
gpcr1	0.4404	0.4289		gpcr1	0.3301	0.3856
gpcr2	0.4399	0.4213		gpcr2	0.4123	0.2998
gpcr3	0.3903	0.4566		gpcr3	0.2618	0.448
gpcr4	0.4968	0.3618		gpcr4	0.4989	0.2162
gpcr5	0.396	0.4664		gpcr5	0.3309	0.3693
gpcr6	0.4732	0.3916		gpcr6	0.472	0.2491
gpcr7	0.3833	0.4696		gpcr7	0.263	0.4492
gpcr8	0.3944	0.471		gpcr8	0.3955	0.3168
gpcr9	0.4033	0.466		gpcr9	0.3363	0.3794
gpcr10	0.375	0.4684		gpcr10	0.2563	0.4452
gpcr11	0.3726	0.4849		gpcr11	0.2271	0.4757
gpcr12	0.4352	0.4243		gpcr12	0.3392	0.3766
gpcr13	0.3536	0.4918		gpcr13	0.3393	0.3601
gpcr14	0.3894	0.4711		gpcr14	0.222	0.4749
gpcr15	0.3819	0.4683		gpcr15	0.3238	0.3783
gpcr16	0.4531	0.3975		gpcr16	0.3376	0.3556
gpcr17	0.4152	0.435		gpcr17	0.3765	0.3196
gpcr18	0.3794	0.4722		gpcr18	0.209	0.4928
gpcr19	0.378	0.4815		gpcr19	0.3803	0.3293
gpcr20	0.416	0.4379		gpcr20	0.2569	0.4445
gpcr21	0.3754	0.4796		gpcr21	0.3322	0.3761
gpcr22	0.4907	0.375		gpcr22	0.4438	0.2639
gpcr23	0.4394	0.4118		gpcr23	0.3229	0.3706
gpcr24	0.3936	0.457		gpcr24	0.41	0.2823
gpcr25	0.3903	0.4564		gpcr25	0.3957	0.2983
gpcr26	0.3919	0.4593		gpcr26	0.3376	0.3741
gpcr27	0.3667	0.4825		gpcr27	0.3803	0.322
gpcr28	0.3871	0.4733		gpcr28	0.2572	0.4536
gpcr29	0.3756	0.4901		gpcr29	0.3042	0.4095
gpcr30	0.3983	0.4657		gpcr30	0.2588	0.4435
gpcr31	0.4385	0.4129		gpcr31	0.3723	0.3223
gpcr32	0.4401	0.4254		gpcr32	0.4457	0.2547
gpcr33	0.495	0.3667		gpcr33	0.3452	0.3699
gpcr34	0.4019	0.464		gpcr34	0.3794	0.3271
gpcr35	0.3955	0.4703		gpcr35	0.2619	0.4636
gpcr36	0.4992	0.3407		gpcr36	0.4973	0.1993
gpcr37	0.4008	0.4423		gpcr37	0.2577	0.4452
gpcr38	0.4377	0.406		gpcr38	0.4783	0.1962
gpcr39	0.3511	0.4922		gpcr39	0.224	0.4797
gpcr40	0.4047	0.4548		gpcr40	0.4589	0.2396
gpcr41	0.3937	0.4651		gpcr41	0.2879	0.4182
gpcr42	0.4418	0.4082		gpcr42	0.2547	0.4479
gpcr43	0.4747	0.3899		gpcr43	0.4125	0.3062
gpcr44	0.399	0.4543		gpcr44	0.4827	0.2092
gpcr45	0.4119	0.4509		gpcr45	0.3262	0.394

## Sheet: Fig3_A
GPCR1i
		# of structured C-terminal blocks
		0	1	2	3	4	5	6	7	8	9	10	11	12	13	14	15	16	17	18	19	20	21	22	23	24	25	26	27	28	29	30	31	32	33	34	35	36	37	38	39	40	41	42	43	44	45
# of structured N-terminal blocks	0	Inf	60.7395	51.4585	45.3408	42.9918	43.3373	43.6954	44.4555	44.8286	45.1181	46.2595	47.2288	48.7326	50.2249	52.0838	53.5733	54.4295	56.2919	57.7779	58.2226	59.9639	60.9598	61.9165	63.9315	65.9231	68.1097	70.1944	72.3533	74.1089	75.5951	76.1635	76.8136	76.4851	76.3673	79.1475	81.5474	83.3751	86.5929	86.6812	90.0938	94.6339	99.3111	105.471	111.432	117.152	127.561
	1	55.6538	52.8463	43.6629	38.2089	40.7782	40.9531	43.3076	42.6781	41.3402	44.421	44.5113	51.3671	56.5224	58.4281	56.1739	55.0321	56.779	53.9942	52.7932	58.2101	59.4231	60.1662	64.8041	63.045	67.7679	71.0045	70.0328	71.9516	73.9854	73.9823	73.3677	72.6543	73.3393	72.3304	71.8585	75.6609	77.8317	79.3625	83.5716	82.2963	87.0335	91.8849	97.2659	104.128	108.659	117.628
	2	51.5831	51.7588	42.5823	37.1284	39.7016	39.8747	42.2322	41.5993	40.2608	43.346	43.4333	50.3212	55.5609	57.605	55.1893	54.0751	55.9741	52.9843	51.742	57.3099	58.6248	59.3779	64.9843	62.2049	67.2563	70.0663	69.396	69.5842	73.3704	74.0765	73.59	72.4313	71.8808	71.8709	70.295	70.7084	75.9484	77.1599	78.7495	82.2403	81.5483	88.1393	96.8518	98.2103	107.523	111.082
	3	50.3451	52.8001	43.6369	38.1831	40.7566	40.9296	43.2873	42.6541	41.3155	44.4012	44.4882	51.3787	56.6187	58.6835	56.2649	55.1687	57.1221	54.061	52.8054	58.4209	59.777	60.5305	66.567	63.3359	68.4262	70.3799	70.1466	68.5235	73.4192	75.6049	75.0108	72.9688	70.9505	72.149	69.5293	68.8031	74.8492	75.9681	76.8384	83.5261	79.5909	86.3748	96.9889	96.2057	106.791	109.036
	4	50.5665	54.187	45.0328	39.5791	42.1524	42.3255	44.6831	44.05	42.7115	45.7969	45.884	52.7724	57.9906	60.0192	57.6377	56.5318	58.4379	55.4383	54.1942	59.7693	61.0885	61.8241	67.3333	64.6425	69.4952	70.8433	70.8375	68.4581	73.5849	76.4364	75.5667	73.2037	70.7959	72.341	69.4724	68.5327	74.6898	75.811	76.5617	84.252	79.3157	86.1085	97.0713	95.9223	106.659	108.749
	5	51.2714	56.0754	46.9354	41.4817	44.055	44.2281	46.5856	45.9526	44.6141	47.6995	47.7866	54.6738	59.8651	61.8615	59.5284	58.4266	60.3221	57.3366	56.0951	61.6608	62.9711	63.6877	68.967	66.5027	71.1271	71.6688	71.9399	68.8476	74.2184	78.0908	76.9064	73.9929	71.1809	73.0426	69.9019	68.8008	75.0544	76.1659	76.8286	85.6495	79.5793	86.3869	97.6983	96.1794	107.074	109.002
	6	52.2962	58.7162	49.6107	44.1572	46.7293	46.9029	49.2594	48.6275	47.2893	50.3731	50.461	57.3343	62.4141	64.2179	62.0492	60.866	62.462	59.8749	58.7163	64.0023	65.087	65.712	69.3132	68.5933	72.2663	71.9603	72.4314	68.8392	74.2717	78.5612	77.0256	74.0055	71.0935	73.0554	69.8578	68.7022	74.9754	76.0939	76.7283	85.9603	79.4817	86.2776	97.6493	96.0712	106.978	108.894
	7	53.5427	60.8516	51.7729	46.3196	48.8934	49.0663	51.4243	50.7907	49.4521	52.538	52.6246	59.5126	64.5839	66.4906	64.3851	63.3766	65.4421	62.2386	60.9577	66.6636	68.0949	68.4591	72.0618	70.9024	72.8872	70.3582	71.2691	66.8741	72.6139	80.9251	77.4084	72.4628	68.4957	70.6722	67.1906	65.9635	72.3158	73.4039	73.9983	84.369	76.7407	83.5488	95.2638	93.3134	104.394	106.132
	8	54.7954	62.182	53.1051	47.6518	50.2258	50.3986	52.7566	52.123	50.7844	53.8703	53.9569	60.8445	65.8965	67.785	65.7146	64.7163	66.7941	63.5751	62.2917	68.0071	69.3956	68.0569	68.41	69.3043	68.9115	65.9635	66.918	62.4404	68.1906	76.9189	73.0512	68.2023	62.1326	64.4708	60.8661	59.5669	65.9466	67.0415	67.5993	79.0754	70.3443	77.1449	88.9618	86.9096	98.0137	99.7281
	9	56.0589	63.6718	54.5942	49.1409	51.7148	51.8876	54.2457	53.6121	52.2735	55.3594	55.446	62.3337	67.3861	69.2668	67.2016	66.2055	68.2841	65.0644	63.7808	69.4965	70.6184	66.179	65.1049	66.0496	65.0364	62.0407	62.9997	58.5136	64.2648	73.0364	69.131	64.3384	56.1447	58.5087	54.8776	53.5673	59.9511	61.0471	61.5992	73.2936	64.3448	71.1441	82.9766	80.9087	92.0164	93.7271
	10	57.4091	67.9728	59.1037	53.6512	56.2152	56.3922	58.7417	58.1176	56.7811	59.8544	59.948	66.7257	71.059	71.9361	70.6189	69.154	69.7101	68.299	67.5203	69.5081	66.4199	62.5672	61.3878	61.7927	60.5104	57.9355	58.2834	54.608	60.1793	65.9966	63.6602	59.9477	49.1656	51.5035	47.8932	46.5901	52.9675	54.0659	54.6217	66.103	57.3679	64.1649	75.9638	73.9319	85.0243	86.7505
	11	59.0637	69.8415	60.9553	55.5025	58.0612	58.2404	60.5854	59.9663	58.631	61.6977	61.7952	68.5168	72.4992	72.8953	71.8971	70.1956	69.8039	68.8985	68.3986	68.8197	65.238	60.5519	59.2859	59.4744	58.0893	55.3975	55.9054	52.0109	57.636	64.0276	61.454	57.4959	42.4562	44.8193	41.185	39.8745	46.2579	47.3544	47.9064	59.5936	50.6521	57.4509	69.2803	67.2159	78.3218	80.0342
	12	60.8228	69.8057	60.767	55.3127	57.8478	58.0368	60.3625	59.7649	58.4347	61.473	61.5874	68.0776	71.5711	71.5443	69.4607	66.0966	64.5409	64.2623	64.1921	63.0584	59.5665	57.4236	56.8163	56.0798	54.1848	52.9792	51.5316	50.8816	55.315	57.3373	55.9324	53.9018	37.9354	40.2878	36.6631	35.3557	41.7364	42.8337	43.3873	54.9857	46.1331	52.9318	64.7482	62.6977	73.7979	75.5162
	13	62.5364	69.3339	60.2292	54.7741	57.2968	57.491	59.8066	59.2203	57.8927	60.916	61.039	67.3975	70.5555	70.3275	67.7925	64.1805	62.5384	62.3126	62.2843	61.0024	57.4923	55.472	54.6503	53.5647	51.547	50.7067	48.8046	49.2902	53.074	54.3966	53.0609	51.2511	33.5888	35.947	32.3171	31.008	37.3898	38.4866	39.0394	50.6845	41.7845	48.5875	60.411	58.3536	69.4569	71.172
	14	64.0131	69.8289	60.7179	55.2637	57.8079	57.9919	60.3236	59.7191	58.3877	61.436	61.5427	68.0651	71.2184	70.9021	68.9209	65.5346	63.939	63.6841	63.6295	62.4113	58.8466	55.9715	54.8748	54.1494	52.2645	50.7949	49.6523	48.3622	53.1056	55.6216	54.1232	51.4642	31.9816	34.3453	30.7103	29.3997	35.7829	36.8792	37.4312	49.1217	40.1761	46.9782	58.8087	56.7438	67.8503	69.5622
	15	65.0847	69.6838	60.5565	55.1023	57.6495	57.8247	60.1552	59.5527	58.2248	61.2672	61.367	67.6875	69.7765	69.0456	66.328	62.5672	60.8692	60.683	60.7688	59.839	56.1122	54.0094	53.2053	52.1332	49.988	49.35	47.1552	46.4633	41.8429	37.997	33.8702	30.8106	29.4991	28.5796	27.5861	28.5447	32.9508	34.5415	36.4575	38.5964	39.4507	45.3811	52.8038	56.0722	63.6858	69.0317
	16	65.8291	69.0181	59.8669	54.4131	56.9775	57.1481	59.4921	58.8735	57.5406	60.6051	60.6944	67.1839	69.5674	68.8825	66.016	62.247	60.556	60.3657	60.4869	59.7	55.8757	53.8997	53.1773	52.0295	49.8193	49.3953	46.9264	46.5056	41.5377	37.6988	33.5869	30.506	29.4544	28.3483	27.4741	28.738	32.8645	34.5027	36.6288	38.298	39.6722	45.4357	52.5557	56.3021	63.5039	69.2956
	17	66.3735	68.9894	59.8355	54.3816	56.9435	57.1135	59.4538	58.8391	57.5077	60.5666	60.6567	67.0569	69.2217	68.4855	65.4469	61.6209	59.9176	59.7352	59.8647	59.0597	55.2466	53.5128	52.9051	51.6004	49.3332	49.2014	46.3956	46.4529	40.904	37.057	32.945	29.8643	29.332	27.8314	27.2155	29.3086	32.6607	34.4132	37.1184	37.6748	40.3427	45.5936	52.0266	57.0155	63.1046	70.1375
	18	66.706	71.8727	62.7604	57.3072	59.8808	60.0536	62.4111	61.778	60.4395	63.5243	63.6107	70.4476	73.976	73.6369	73.0423	70.9751	69.862	69.2899	69.0979	69.4915	65.2134	58.5824	57.0426	57.0855	55.5255	52.8368	53.3254	49.3256	50.5809	47.2082	43.1369	40.2208	32.1717	34.0455	30.793	29.6175	35.8829	37.0201	37.6435	46.8298	40.3993	47.1521	58.4179	56.9612	67.7931	69.7849
	19	67.4752	77.3091	68.4863	63.0357	65.6058	65.7776	68.1285	67.5021	66.1655	69.2282	69.3151	75.6193	75.5879	74.119	72.5872	69.1133	67.4035	67.2337	67.4408	67.1076	63.6546	59.0135	57.6074	57.3842	55.6663	53.5106	53.3077	49.9609	48.1844	44.4656	40.4088	37.6318	32.5597	33.5303	30.8458	29.9197	35.9452	37.1679	37.9311	44.9621	40.7125	47.3713	57.7436	57.2787	67.5797	70.1144
	20	68.5869	80.1795	71.5871	66.1393	68.6911	68.8583	71.1782	70.5829	69.2552	72.2086	72.3067	77.1428	75.202	73.4873	71.2182	67.4765	65.7376	65.5838	65.8114	65.4666	62.223	58.6809	57.4108	56.925	55.0733	53.4362	52.5758	49.5269	45.4254	41.6004	37.5378	34.7693	31.8574	31.5033	29.2977	28.6093	34.3456	35.6636	36.5994	42.1994	39.4146	45.9541	55.5327	55.9879	65.7141	68.8398
	21	69.5818	79.2383	70.3035	64.8524	67.4132	67.5828	69.9181	69.3073	67.975	70.9817	71.074	76.4949	74.9671	73.2961	71.2467	67.5686	65.8341	65.6781	65.9033	65.5634	62.2926	58.481	57.1362	56.7309	54.9193	53.12	52.4608	49.2638	45.513	41.6925	37.6278	34.8541	31.3166	30.9132	27.974	26.5826	32.645	33.8512	34.5819	41.9718	37.3583	44.0404	54.5799	53.9274	64.3344	66.7603
	22	70.2488	77.041	67.9551	62.5024	65.0647	65.2346	67.5726	66.9591	65.6261	68.6421	68.7344	74.3065	73.0244	71.3558	69.2257	65.5294	63.7953	63.6391	63.8639	63.5258	60.2912	56.7215	55.3317	54.8765	53.0395	51.3384	50.5551	47.4222	43.3247	39.2253	35.0082	31.9327	28.5376	27.4564	25.057	23.2422	29.1363	30.3906	31.2043	37.7288	33.9965	40.6219	50.7237	50.5689	60.6825	63.409
	23	70.3428	75.613	66.5366	61.0847	63.6516	63.8226	66.167	65.5467	64.2117	67.2495	67.3325	72.9582	70.9833	69.3869	68.5767	65.3799	63.6638	63.5039	63.72	63.3755	59.8563	54.1467	52.4287	52.375	50.7631	48.2578	48.5155	44.5976	43.0476	39.019	34.7386	31.6097	25.9111	25.3539	21.7788	18.9292	25.1141	26.2524	26.8697	36.1547	29.6264	36.3861	47.6633	46.1975	57.0304	59.0197
	24	69.8532	74.8056	65.7837	60.3329	62.8912	63.0601	65.3893	64.784	63.4533	66.4381	66.5227	71.3927	68.7952	67.1467	65.9724	62.5859	60.8578	60.6963	60.8765	60.4306	56.9927	51.582	49.8909	49.7829	48.1369	45.7392	45.8512	42.0476	39.9938	35.9197	31.5777	28.3156	23.1743	22.2514	18.9901	16.3265	22.39	23.5669	24.2519	32.2461	27.0241	33.7272	44.5204	43.5855	54.1413	56.3967
	25	69.8181	73.5366	64.4757	59.0218	61.5192	61.6735	63.9107	63.3996	62.097	64.7768	64.919	68.1515	66.0346	64.1863	61.1073	57.1967	55.4485	55.2605	55.3135	54.6904	51.4674	49.0381	47.9775	46.9932	44.9278	44.2583	42.2453	39.9269	34.1834	30.0095	25.6414	22.2909	19.7804	17.4561	15.9111	16.1984	20.4787	22.1135	23.9257	26.1489	26.9726	32.7689	40.1195	43.2951	50.872	55.9405
	26	70.7232	71.5301	62.3994	56.9441	59.4437	59.5986	61.8404	61.325	60.0211	62.7164	62.8629	66.2569	64.4731	62.5783	59.161	55.1987	53.4486	53.258	53.308	52.6826	49.4855	47.6494	46.8721	45.5187	43.3288	43.4174	40.5501	38.717	32.1807	27.9989	23.6308	20.2804	18.1511	15.5876	14.3951	17.0775	19.4194	21.3343	24.3833	24.1861	27.9864	32.4077	38.317	43.4611	49.2336	55.5882
	27	71.1731	73.5258	64.3875	58.9345	61.5069	61.6794	64.0341	63.4036	62.0658	65.1399	65.2234	71.6202	71.127	69.6773	69.7037	67.1962	65.5498	65.3111	65.3132	64.7757	60.7111	53.5304	51.7149	51.7797	50.2456	47.4963	48.0914	43.9033	43.9969	40.0953	35.7275	32.3753	25.2457	24.7456	20.8369	17.8954	23.9294	24.8653	25.3226	33.145	28.1088	34.7383	42.5285	42.0679	50.8434	53.5268
	28	71.9687	75.8288	66.7358	61.2833	63.8534	64.0252	66.3755	65.7494	64.4128	67.4714	67.5547	73.596	72.2675	70.7231	70.1581	67.1241	65.42	65.2081	65.2362	64.6398	60.9168	54.7039	52.945	52.9265	51.3368	48.7562	49.1163	45.117	43.9744	39.9532	35.5814	32.2167	26.3112	25.4668	21.8188	19.0277	24.5793	24.8132	24.5716	32.1279	27.3935	33.9326	39.776	39.0412	47.8365	50.1391
	29	72.4994	78.1732	69.1685	63.7175	66.283	66.4536	68.7945	68.1774	66.8433	69.8683	69.9473	75.2258	72.669	71.0651	70.5493	67.5116	65.794	65.5915	65.6286	65.0114	61.2881	55.0783	53.3194	53.3006	51.7107	49.1309	49.4899	45.4914	44.3422	40.2969	35.8647	32.4234	26.6045	25.4976	21.5146	18.594	23.2526	22.5792	21.7741	29.5082	24.612	31.1278	36.447	35.5286	44.4392	46.5671
	30	72.8177	76.39	67.2844	61.8318	64.3952	64.5654	66.9049	66.2898	64.9563	67.9774	68.0667	73.6215	72.0389	70.3954	68.7004	65.1303	63.3955	63.1941	63.2325	62.6131	59.2066	54.6591	53.0716	52.8056	51.0672	48.9802	48.6831	45.1892	41.9935	37.647	32.9509	29.2433	25.13	22.986	20.0217	17.7964	21.441	20.8232	20.4523	25.64	23.3251	29.5762	34.3393	34.2875	42.4823	45.3653
	31	73.0198	75.7282	66.6109	61.1571	63.6967	63.8611	66.1635	65.5863	64.2639	67.1585	67.2715	71.7577	70.108	68.2984	65.3092	61.4174	59.6686	59.4714	59.5141	58.8855	55.6507	53.1088	52.0026	51.0759	49.0321	48.2456	46.3665	43.9511	38.2857	33.81	29.0581	25.2887	22.0789	19.3854	17.3003	16.2983	18.6883	18.2134	18.5323	21.7086	21.4828	27.2724	31.2703	32.2561	39.5402	43.3727
	32	72.6452	77.7778	68.7597	63.308	65.8511	66.0163	68.3211	67.7406	66.4171	69.3188	69.4156	73.6312	71.0168	69.3086	67.4569	63.8241	62.0811	61.8838	61.9263	61.2979	57.9533	53.96	52.463	52.0685	50.2613	48.4266	47.7992	44.4234	40.2156	35.6259	30.7846	26.9215	22.4991	20.1641	16.6008	13.9452	17.7787	16.8324	16.0171	22.8934	18.8665	25.3108	30.3863	29.6645	38.4113	40.7029
	33	72.065	76.2076	67.196	61.7446	64.2788	64.4417	66.7303	66.1656	64.8466	67.6932	67.7862	71.4516	68.4134	66.7164	65.1492	61.6043	59.8635	59.6667	59.7097	59.08	55.6753	51.1438	49.5578	49.2884	47.5479	45.4656	45.1025	40.9608	36.0848	31.4093	26.5263	22.6226	18.2694	15.8725	12.3607	9.73339	13.4665	12.4342	11.5766	18.5297	14.4281	20.8755	25.8971	25.1381	33.9122	36.1676
	34	71.4277	76.7843	67.9262	62.4783	65.0058	65.167	67.4384	66.8888	65.5725	68.3303	68.4042	71.2386	67.5778	65.8936	64.8532	61.5152	59.7794	59.5833	59.6294	59.0266	55.5369	49.9986	48.2909	48.1908	46.5537	44.1343	44.2001	39.5813	34.8662	30.1913	25.3091	21.4127	16.8852	14.5432	10.8669	8.12954	11.9982	11.118	10.3045	17.3207	13.1478	19.6096	24.8369	24.1031	32.862	35.1566
	35	73.2862	73.6738	64.5829	59.1272	61.5929	61.7394	63.9299	63.4622	62.1583	64.4165	64.6323	66.6783	64.2427	62.1865	58.8071	54.8528	53.1004	52.9049	52.9577	52.4135	49.4555	47.4435	46.4956	45.2708	43.1687	42.9822	40.2454	35.1062	28.123	23.4245	18.5434	14.664	11.6188	8.78216	7.33865	8.2727	8.77951	8.7107	10.7755	11.0119	14.0518	18.3749	21.393	24.938	29.801	36.3796
	36	75.0142	76.3214	67.2367	61.7815	64.2542	64.4023	66.6018	66.1244	64.8167	67.0873	67.2969	69.3335	66.7638	64.7285	61.4822	57.5479	55.7959	55.6005	55.6538	55.1152	52.1647	49.9409	48.8951	47.7987	45.7407	45.2869	42.8577	37.6895	30.7812	26.0838	21.1997	17.3232	14.2165	11.404	9.81802	10.0623	11.2166	11.0105	12.2951	13.6578	15.4042	20.4169	23.7929	26.1784	32.1422	37.4254
	37	75.2241	78.9886	69.9824	64.5308	67.0536	67.2132	69.4755	68.9304	67.6003	70.0255	70.1618	72.1438	68.6077	66.7451	64.6724	60.978	59.2318	59.0365	59.0932	58.5905	55.606	51.3919	49.8188	49.4693	47.723	45.78	45.1522	39.768	33.5814	28.9012	24.0097	20.145	16.4746	13.877	11.2226	9.25163	12.4052	11.6229	11.1508	16.3291	14.0361	20.2597	24.8957	24.7626	32.9948	35.8177
	38	75.2679	79.9067	71.0032	65.5531	68.0514	68.2031	70.4069	69.9118	68.5835	70.6619	70.8117	71.9238	68.2194	66.3657	64.3681	60.6933	58.9474	58.7522	58.8096	58.3088	55.2891	50.7913	49.1792	48.8936	47.1779	45.112	44.6529	39.33	33.2949	28.6164	23.7247	19.8599	16.0622	13.5085	10.6693	8.5067	11.8758	11.2253	10.7939	16.0373	13.6681	19.9156	24.7502	24.6933	32.8678	35.7803
	39	79.1919	76.7943	67.6838	62.2276	64.6876	64.8286	66.9799	66.5297	65.1808	66.686	67.0183	67.9323	65.249	63.0453	59.5148	55.5416	53.7885	53.5934	53.6524	53.1653	50.3883	48.621	47.7333	46.3516	44.2388	44.3956	41.1973	35.2467	28.1444	23.4571	18.5662	14.7048	11.7062	8.85749	7.58398	9.40107	9.03106	9.08961	12.0733	11.0823	15.711	18.9407	21.6253	26.5123	30.0469	38.3384
	40	81.7348	88.487	79.9493	74.5083	76.9752	77.1165	79.2093	78.7981	77.4605	78.8732	78.9768	78.8927	74.7743	72.9734	71.4738	67.9543	66.2121	66.0172	66.0762	65.5885	62.4846	57.1575	55.4497	55.3115	53.6742	51.3172	51.2686	46.0519	40.4714	35.8016	30.9342	27.0621	22.8244	20.4268	17.0161	14.4154	18.0591	16.9563	16.0472	23.0235	18.9034	25.3291	30.2948	29.5086	38.2854	40.531
	41	86.5072	92.4934	83.7697	78.3239	80.7977	80.9406	83.0514	82.6205	81.2666	82.5733	82.7193	82.6545	78.6302	76.7918	75.0516	71.4528	69.7085	69.5135	69.5733	69.0952	66.0848	61.1131	59.4381	59.2413	57.5759	55.3278	54.9427	48.7633	42.4168	37.775	33.1468	29.1656	25.4081	23.0191	19.7715	17.4518	20.9293	19.9464	19.2503	25.223	22.1082	28.4304	33.2588	32.7946	41.2776	43.8347
	42	88.7203	93.3615	84.4717	79.0229	81.495	81.6343	83.738	83.2978	81.8634	82.3361	82.6183	82.2842	78.6658	76.6579	74.0353	70.2133	68.4635	68.2686	68.3297	67.8658	65.0617	61.4678	59.9851	59.4639	57.6527	56.0226	54.553	47.4212	40.5529	35.9202	31.4181	27.3753	24.3244	21.8114	19.293	18.1115	20.6685	19.9431	20.008	23.5809	22.9051	28.762	32.9277	33.5888	41.0449	44.6816
	43	91.8892	96.9864	88.1633	82.7252	85.2011	85.2952	87.1705	86.852	85.3239	84.712	84.909	83.9256	80.0502	78.1016	75.7846	72.0285	70.2802	70.0853	70.1471	69.6866	66.8316	62.6899	61.115	60.7443	58.9984	57.0803	56.0482	49.1172	42.3684	37.737	33.2351	29.1924	25.7842	23.3835	20.3311	18.343	21.5911	20.7192	20.2786	25.3126	23.1414	29.3263	33.9675	33.8985	42.0197	44.9608
	44	97.7298	95.7469	86.7459	81.2947	83.732	83.6723	85.3553	85.1475	83.5273	82.3951	82.6795	82.2319	79.4244	77.1992	73.6819	69.7118	67.959	67.7642	67.826	67.3651	64.6659	62.8515	61.9116	60.5661	58.4752	58.4999	54.8532	47.1885	40.063	35.4282	30.9239	26.8813	24.187	21.5485	19.7459	21.1018	21.3627	21.0987	23.6264	23.1714	26.8169	30.679	33.6104	37.5764	41.8829	49.1065
	45	107.153	104.161	95.1545	89.7029	92.1397	92.0794	93.7633	93.555	91.9334	90.7978	91.0854	90.6458	87.8616	85.628	82.0847	78.111	76.3582	76.1634	76.2252	75.7643	73.0676	71.316	70.4059	69.0149	66.8952	66.853	62.2388	53.3983	46.2632	41.6572	37.4441	33.254	30.8677	28.425	26.258	28.2065	28.0702	27.6398	30.9996	29.4922	34.1131	37.251	40.0219	44.8384	48.227	56.6327

## Sheet: Fig3_A_Structures
Residue number	FE (state a)	FE (state b)	FE (state c)
1	16.7003	16.446	45.992
2	16.7003	16.446	45.992
3	16.7003	16.446	45.992
4	9.32447	9.26064	38.6664
5	9.32447	9.26064	38.6664
6	12.4824	11.4796	41.7273
7	12.4824	11.4796	41.7273
8	12.4824	11.4796	41.7273
9	12.4824	11.4796	41.7273
10	8.76092	8.66435	38.1226
11	8.76092	8.66435	38.1226
12	15.0414	14.2781	44.3304
13	15.0414	14.2781	44.3304
14	15.0414	14.2781	44.3304
15	15.0414	14.2781	44.3304
16	19.981	19.9618	49.2093
17	19.981	19.9618	49.2093
18	19.981	19.9618	49.2093
19	19.981	19.9618	49.2093
20	14.8713	13.8999	38.8557
21	14.8713	13.8999	38.8557
22	14.8713	13.8999	38.8557
23	14.8713	13.8999	38.8557
24	15.1642	14.0488	36.1202
25	15.1642	14.0488	36.1202
26	15.1642	14.0488	36.1202
27	15.1642	14.0488	36.1202
28	15.9883	15.9489	34.2969
29	15.9883	15.9489	34.2969
30	15.9883	15.9489	34.2969
31	15.9883	15.9489	34.2969
32	12.245	9.35166	-35.7355
33	12.245	9.35166	-35.7355
34	6.37226	5.00528	-46.8704
35	6.37226	5.00528	-46.8704
36	6.37226	5.00528	-46.8704
37	6.37226	5.00528	-46.8704
38	11.0511	7.55075	-47.9653
39	11.0511	7.55075	-47.9653
40	11.0511	7.55075	-47.9653
41	11.0511	7.55075	-47.9653
42	11.302	10.0646	-50.1905
43	11.302	10.0646	-50.1905
44	11.302	10.0646	-50.1905
45	11.302	10.0646	-50.1905
46	11.778	9.93365	-48.3192
47	11.778	9.93365	-48.3192
48	11.778	9.93365	-48.3192
49	11.778	9.93365	-48.3192
50	8.30935	7.21336	-51.4786
51	8.30935	7.21336	-51.4786
52	8.30935	7.21336	-51.4786
53	8.30935	7.21336	-51.4786
54	11.3656	8.81839	-52.0828
55	11.3656	8.81839	-52.0828
56	11.3656	8.81839	-52.0828
57	11.3656	8.81839	-52.0828
58	11.5807	10.2186	-43.7183
59	11.5807	10.2186	-43.7183
60	11.5807	10.2186	-43.7183
61	11.5807	10.2186	-43.7183
62	9.53841	10.3489	-41.5067
63	9.53841	10.3489	-41.5067
64	9.53841	10.3489	-41.5067
65	10.0071	18.1665	-37.7621
66	10.0071	18.1665	-37.7621
67	10.0071	18.1665	-37.7621
68	10.0071	18.1665	-37.7621
69	-2.6546	10.5163	-43.6895
70	-2.6546	10.5163	-43.6895
71	-11.3685	7.29054	-51.878
72	-11.3685	7.29054	-51.878
73	-11.3685	7.29054	-51.878
74	-11.3685	7.29054	-51.878
75	-16.3305	9.15251	-53.983
76	-16.3305	9.15251	-53.983
77	-16.3305	9.15251	-53.983
78	-16.3305	9.15251	-53.983
79	-18.7749	10.2816	-52.4191
80	-18.7749	10.2816	-52.4191
81	-18.7749	10.2816	-52.4191
82	-18.7749	10.2816	-52.4191
83	-22.7881	10.0462	-55.6521
84	-22.7881	10.0462	-55.6521
85	-22.7881	10.0462	-55.6521
86	-22.7881	10.0462	-55.6521
87	-22.7015	10.3932	-51.615
88	-22.7015	10.3932	-51.615
89	-22.7015	10.3932	-51.615
90	-22.7015	10.3932	-51.615
91	-24.9587	7.76667	-55.3792
92	-24.9587	7.76667	-55.3792
93	-24.9587	7.76667	-55.3792
94	-24.9587	7.76667	-55.3792
95	-21.8929	6.47992	-56.4036
96	-21.8929	6.47992	-56.4036
97	-21.8929	6.47992	-56.4036
98	-21.8929	6.47992	-56.4036
99	-21.8929	6.47992	-56.4036
100	-16.646	6.6256	-44.5477
101	-16.646	6.6256	-44.5477
102	-16.646	6.6256	-44.5477
103	-16.646	6.6256	-44.5477
104	-16.646	6.6256	-44.5477
105	-21.7193	-0.152074	-49.4668
106	-21.7193	-0.152074	-49.4668
107	-21.7193	-0.152074	-49.4668
108	-21.7193	-0.152074	-49.4668
109	-26.2282	-4.30779	-53.0231
110	-26.2282	-4.30779	-53.0231
111	-26.2282	-4.30779	-53.0231
112	-26.2282	-4.30779	-53.0231
113	-50.6508	-26.6389	-57.3714
114	-50.6508	-26.6389	-57.3714
115	-50.6508	-26.6389	-57.3714
116	-50.6508	-26.6389	-57.3714
117	-24.912	-23.111	-50.1722
118	-24.912	-23.111	-50.1722
119	-24.912	-23.111	-50.1722
120	-24.912	-23.111	-50.1722
121	-27.8387	-25.7327	-53.0729
122	-27.8387	-25.7327	-53.0729
123	-27.8387	-25.7327	-53.0729
124	-27.8387	-25.7327	-53.0729
125	-34.6842	-32.0346	-59.8556
126	-34.6842	-32.0346	-59.8556
127	-34.6842	-32.0346	-59.8556
128	-34.6842	-32.0346	-59.8556
129	-27.7134	-26.4339	-53.0569
130	-27.7134	-26.4339	-53.0569
131	-27.7134	-26.4339	-53.0569
132	-27.7134	-26.4339	-53.0569
133	-52.2265	-47.5582	-82.6884
134	-52.2265	-47.5582	-82.6884
135	-52.2265	-47.5582	-82.6884
136	-52.2265	-47.5582	-82.6884
137	-19.6207	-13.2011	-40.3371
138	-19.6207	-13.2011	-40.3371
139	-19.6207	-13.2011	-40.3371
140	-19.6207	-13.2011	-40.3371
141	-11.7252	-7.36733	-36.4416
142	-11.7252	-7.36733	-36.4416
143	-11.7252	-7.36733	-36.4416
144	-11.7252	-7.36733	-36.4416
145	-10.6448	-6.74715	-35.5742
146	-10.6448	-6.74715	-35.5742
147	-10.6448	-6.74715	-35.5742
148	-10.6448	-6.74715	-35.5742
149	-10.6448	-6.74715	-35.5742
150	-22.0284	-9.44387	-44.4456
151	-22.0284	-9.44387	-44.4456
152	-22.0284	-9.44387	-44.4456
153	-22.0284	-9.44387	-44.4456
154	-24.1262	-12.4653	-49.5598
155	-24.1262	-12.4653	-49.5598
156	-24.1262	-12.4653	-49.5598
157	-24.1262	-12.4653	-49.5598
158	-28.6417	-18.0411	-54.8696
159	-28.6417	-18.0411	-54.8696
160	-28.6417	-18.0411	-54.8696
161	-28.6417	-18.0411	-54.8696
162	-27.2596	-22.4878	-52.4975
163	-27.2596	-22.4878	-52.4975
164	-27.2596	-22.4878	-52.4975
165	-27.2596	-22.4878	-52.4975
166	-25.6809	-24.3177	-50.8169
167	-25.6809	-24.3177	-50.8169
168	-25.6809	-24.3177	-50.8169
169	-25.6809	-24.3177	-50.8169
170	-33.6181	-32.6419	-52.1776
171	-33.6181	-32.6419	-52.1776
172	-33.6181	-32.6419	-52.1776
173	-14.5307	-16.1636	-36.195
174	-14.5307	-16.1636	-36.195
175	-14.5307	-16.1636	-36.195
176	-14.5307	-16.1636	-36.195
177	-35.8251	-37.4092	-35.7239
178	-35.8251	-37.4092	-35.7239
179	-21.2227	-20.1853	-19.1775
180	-21.2227	-20.1853	-19.1775
181	-21.2227	-20.1853	-19.1775
182	-9.69114	-8.2538	-19.1474
183	-9.69114	-8.2538	-19.1474
184	-9.69114	-8.2538	-19.1474
185	-9.69114	-8.2538	-19.1474
186	-17.8554	-16.6796	-19.1563
187	-17.8554	-16.6796	-19.1563
188	-17.8554	-16.6796	-19.1563
189	-30.8732	-32.3294	-29.7129
190	-30.8732	-32.3294	-29.7129
191	-30.8732	-32.3294	-29.7129
192	-30.8732	-32.3294	-29.7129
193	-18.4712	-20.1008	-25.4569
194	-18.4712	-20.1008	-25.4569
195	-18.4712	-20.1008	-25.4569
196	-15.6772	-17.3087	-25.3213
197	-15.6772	-17.3087	-25.3213
198	-15.6772	-17.3087	-25.3213
199	-15.6772	-17.3087	-25.3213
200	-26.7904	-28.4192	-25.5299
201	-26.7904	-28.4192	-25.5299
202	-26.7904	-28.4192	-25.5299
203	-26.7904	-28.4192	-25.5299
204	-24.7918	-26.4206	-28.1489
205	-24.7918	-26.4206	-28.1489
206	-24.7918	-26.4206	-28.1489
207	-24.7918	-26.4206	-28.1489
208	-25.4981	-27.1269	-23.2611
209	-25.4981	-27.1269	-23.2611
210	-25.4981	-27.1269	-23.2611
211	-25.4981	-27.1269	-23.2611
212	-25.4981	-27.1269	-23.2611
213	-25.7647	-27.3935	-11.5088
214	-25.7647	-27.3935	-11.5088
215	-25.7647	-27.3935	-11.5088
216	-25.7647	-27.3935	-11.5088
217	-19.7238	-21.3525	-4.01765
218	-19.7238	-21.3525	-4.01765
219	-19.7238	-21.3525	-4.01765
220	-19.7238	-21.3525	-4.01765
221	-15.5788	-17.2103	-0.730956
222	-15.5788	-17.2103	-0.730956
223	-15.5788	-17.2103	-0.730956
224	-15.5788	-17.2103	-0.730956
225	-10.1707	-11.8228	6.34739
226	-10.1707	-11.8228	6.34739
227	-10.1707	-11.8228	6.34739
228	-10.1707	-11.8228	6.34739
229	-10.1231	-11.7758	6.19805
230	-10.1231	-11.7758	6.19805
231	-10.1231	-11.7758	6.19805
232	-10.1231	-11.7758	6.19805
233	-4.93466	-6.73552	5.64914
234	-4.93466	-6.73552	5.64914
235	-4.93466	-6.73552	5.64914
236	-4.93466	-6.73552	5.64914
237	-42.177	-43.8055	-27.2945
238	-42.177	-43.8055	-27.2945
239	-42.177	-43.8055	-27.2945
240	-42.177	-43.8055	-27.2945
241	-42.177	-43.8055	-27.2945
242	-40.427	-42.0558	-27.3901
243	-40.427	-42.0558	-27.3901
244	-40.427	-42.0558	-27.3901
245	-40.427	-42.0558	-27.3901
246	-41.0397	-42.6589	-41.8098
247	-41.0397	-42.6589	-41.8098
248	-41.0397	-42.6589	-41.8098
249	-41.0397	-42.6589	-41.8098
250	-33.1907	-34.2596	-34.3179
251	-33.1907	-34.2596	-34.3179
252	-33.1907	-34.2596	-34.3179
253	-33.1907	-34.2596	-34.3179
254	-22.2763	-23.6324	-25.7495
255	-22.2763	-23.6324	-25.7495
256	-22.2763	-23.6324	-25.7495
257	-22.2763	-23.6324	-25.7495
258	-23.0388	-24.6604	-25.0227
259	-23.0388	-24.6604	-25.0227
260	-23.0388	-24.6604	-25.0227
261	-23.0388	-24.6604	-25.0227
262	-24.1163	-25.7447	-22.7097
263	-24.1163	-25.7447	-22.7097
264	-24.1163	-25.7447	-22.7097
265	-24.1163	-25.7447	-22.7097
266	-24.3728	-26.0015	-17.0874
267	-24.3728	-26.0015	-17.0874
268	-24.3728	-26.0015	-17.0874
269	-24.3728	-26.0015	-17.0874
270	-20.8521	-22.4811	-11.5366
271	-20.8521	-22.4811	-11.5366
272	-20.8521	-22.4811	-11.5366
273	-20.8521	-22.4811	-11.5366
274	-18.1811	-19.8108	-7.46922
275	-18.1811	-19.8108	-7.46922
276	-18.1811	-19.8108	-7.46922
277	-18.1811	-19.8108	-7.46922
278	-7.02027	-8.72703	-6.38826
279	-7.02027	-8.72703	-6.38826
280	-7.02027	-8.72703	-6.38826
281	-7.02027	-8.72703	-6.38826
282	-5.76845	-7.52285	-6.4012
283	-5.76845	-7.52285	-6.4012
284	-5.76845	-7.52285	-6.4012
285	-17.8568	-19.4863	-9.05263
286	-17.8568	-19.4863	-9.05263
287	-17.8568	-19.4863	-9.05263
288	-17.8568	-19.4863	-9.05263
289	-23.8331	-25.459	-16.6004
290	-23.8331	-25.459	-16.6004
291	-23.8331	-25.459	-16.6004
292	-23.8331	-25.459	-16.6004
293	-41.5153	-39.9524	-21.7315
294	-41.5153	-39.9524	-21.7315
295	-41.5153	-39.9524	-21.7315
296	-41.5153	-39.9524	-21.7315
297	-17.3424	-16.2359	0.803824
298	-17.3424	-16.2359	0.803824
299	-17.3424	-16.2359	0.803824
300	-17.3424	-16.2359	0.803824
301	-17.774	-16.3925	4.06334
302	-17.774	-16.3925	4.06334
303	-17.774	-16.3925	4.06334
304	-17.774	-16.3925	4.06334
305	-8.0004	-7.58511	11.5284
306	-8.0004	-7.58511	11.5284
307	-8.0004	-7.58511	11.5284
308	-8.0004	-7.58511	11.5284
309	-8.0004	-7.58511	11.5284
310	-8.0004	-7.58511	11.5284
311	2.35322	3.89471	25.3059
312	2.35322	3.89471	25.3059
313	2.35322	3.89471	25.3059
314	2.35322	3.89471	25.3059
315	6.54078	7.87432	28.6696
316	6.54078	7.87432	28.6696
317	6.54078	7.87432	28.6696
318	6.54078	7.87432	28.6696
319	10.5211	11.0595	29.567
320	10.5211	11.0595	29.567
321	10.5211	11.0595	29.567
322	10.5211	11.0595	29.567
323	21.0653	20.815	39.6371
324	21.0653	20.815	39.6371
325	21.0653	20.815	39.6371
326	21.0653	20.815	39.6371
327	16.5827	16.2563	38.2002
328	16.5827	16.2563	38.2002
329	16.5827	16.2563	38.2002
330	16.5827	16.2563	38.2002
331	20.665	20.2885	41.877
332	20.665	20.2885	41.877
333	20.665	20.2885	41.877
334	20.665	20.2885	41.877
335	21.6121	21.2403	43.2472
336	21.6121	21.2403	43.2472
337	21.6121	21.2403	43.2472
338	21.6121	21.2403	43.2472
339	20.5459	20.1697	42.2056
340	20.5459	20.1697	42.2056
341	20.5459	20.1697	42.2056
342	20.5459	20.1697	42.2056
343	21.5329	21.0649	39.1692
344	21.5329	21.0649	39.1692
345	21.5329	21.0649	39.1692
346	21.5329	21.0649	39.1692
347	9.24459	8.86461	31.223
348	9.24459	8.86461	31.223

## Sheet: Fig3_B
GPCR3i
		# of structured C-terminal blocks
		0	1	2	3	4	5	6	7	8	9	10	11	12	13	14	15	16	17	18	19	20	21	22	23	24	25	26	27	28	29	30	31	32	33	34	35	36	37	38	39	40	41	42
# of structured N-terminal blocks	0	Inf	52.0516	47.9245	45.0448	44.0802	43.7868	44.1846	44.0691	43.4957	42.5042	37.0345	34.7412	31.7947	32.2973	32.2632	30.7797	30.1013	30.3552	30.9558	30.8095	31.0291	31.205	31.3384	31.3323	31.2705	31.1915	30.5202	29.9104	28.4047	21.5809	18.1253	14.6453	13.3128	12.2264	12.9023	11.7381	12.9164	11.9531	11.7531	12.5758	17.6025	25.8013	40.1131
	1	53.9251	49.8939	46.9459	47.7888	49.3431	50.0215	49.4666	50.5936	51.2928	51.3373	51.7872	47.7484	47.2728	36.3115	37.1143	37.6588	38.8291	37.2253	38.1544	39.0587	40.1788	41.1779	41.3088	40.0854	39.3078	38.4446	38.6589	37.1552	36.6639	35.3021	34.1144	32.4448	20.6292	18.817	17.2668	18.8362	16.6712	19.167	17.4533	16.7775	17.2549	23.7047	37.5098
	2	52.8426	51.9255	48.9779	49.8204	51.3746	52.0531	51.4985	52.6252	53.3245	53.369	53.8189	49.7805	49.3047	38.3436	39.1459	39.6905	40.8607	39.2573	40.1861	41.0903	42.2103	43.2094	43.3405	42.1173	41.3397	40.4764	40.6907	39.1871	38.6871	37.2961	35.3207	32.9765	22.5543	20.7502	19.2102	20.7447	18.6179	21.058	19.3865	18.7189	19.1988	25.51	37.6622
	3	53.5404	53.8174	50.8705	51.7138	53.2683	53.9465	53.3915	54.5187	55.2179	55.2622	55.7122	51.673	51.1977	40.2361	41.0393	41.5838	42.7542	41.1501	42.0795	42.9838	44.1039	45.103	45.2338	44.0102	43.2327	42.3694	42.5839	41.08	40.5917	39.2403	38.4049	37.1954	24.5934	22.7584	21.2024	22.733	20.6104	23.0388	21.3943	20.7049	21.1641	27.2546	38.0449
	4	54.7157	56.0697	53.1232	53.9665	55.5211	56.1992	55.6442	56.7715	57.4706	57.5149	57.9649	53.9257	53.4504	42.4887	43.292	43.8365	45.007	43.4027	44.3322	45.2365	46.3567	47.3558	47.4865	46.2628	45.4853	44.6221	44.8366	43.3327	42.845	41.4958	40.7374	39.6537	26.8531	25.0101	23.4526	24.9668	22.8621	25.2626	23.6457	22.9519	23.4046	29.3684	39.6437
	5	56.2327	58.3527	55.4063	56.2496	57.8041	58.4823	57.9272	59.0545	59.7536	59.798	60.248	56.2088	55.7335	44.7718	45.5751	46.1196	47.29	45.6858	46.6153	47.5195	48.6397	49.6387	49.7695	48.5459	47.7684	46.9051	47.1196	45.6157	45.1039	43.6755	40.9143	38.1807	28.8442	27.0342	25.5048	26.9549	24.9207	27.2224	25.6696	25.0037	25.4723	31.3164	41.196
	6	57.9581	60.7732	57.8271	58.6704	60.2249	60.9031	60.348	61.4753	62.1744	62.2187	62.6687	58.6296	58.1543	47.1926	47.9959	48.5404	49.7108	48.1066	49.0361	49.9403	51.0605	52.0595	52.1903	50.9667	50.1892	49.3259	49.5404	48.0364	47.5206	46.079	43.0984	40.2816	31.2171	29.3868	27.8587	29.2373	27.2817	29.4656	28.0214	27.3462	27.7951	33.2265	42.1742
	7	59.8315	63.1921	60.2462	61.0894	62.6439	63.3221	62.7671	63.8943	64.5935	64.6378	65.0878	61.0487	60.5733	49.6117	50.4149	50.9594	52.1298	50.5257	51.4551	52.3593	53.4795	54.4785	54.6092	53.3857	52.6083	51.7449	51.9594	50.4555	49.9277	48.4483	44.9343	41.9506	33.5042	31.6593	30.1392	31.4266	29.5717	31.6089	30.293	29.6142	30.0453	35.0735	43.4391
	8	61.788	64.6225	61.6759	62.5192	64.0736	64.7518	64.1969	65.3241	66.0232	66.0676	66.5175	62.4785	62.0031	51.0415	51.8447	52.3892	53.5596	51.9555	52.8849	53.7891	54.9092	55.9082	56.039	54.8155	54.038	53.1747	53.3892	51.8852	51.3479	49.8388	45.975	42.9037	34.8335	32.9982	31.4867	32.7541	30.9213	32.9284	31.6318	30.9612	31.3966	36.3895	44.7131
	9	63.6542	65.976	63.0291	63.8724	65.4269	66.1051	65.5501	66.6773	67.3764	67.4208	67.8707	63.8317	63.3563	52.3947	53.1979	53.7424	54.9128	53.3087	54.2381	55.1423	56.2625	57.2615	57.3922	56.1687	55.3912	54.5279	54.7424	53.2384	52.7074	51.2178	47.5768	44.5596	36.2547	34.4097	32.8922	34.1645	32.3263	34.3395	33.0428	32.3651	32.7948	37.7697	46.0732
	10	65.4382	68.9358	65.99	66.8333	68.3879	69.066	68.511	69.6383	70.3374	70.3817	70.8317	66.7925	66.3172	55.3555	56.1588	56.7033	57.8738	56.2695	57.199	58.1033	59.2234	60.2225	60.3533	59.1296	58.3521	57.4888	57.7034	56.1994	55.6996	54.3099	52.3316	49.9952	39.5698	37.5865	36.0264	37.1506	35.4762	37.2427	36.2174	35.4582	35.7934	39.961	47.5775
	11	67.3922	71.4577	68.5125	69.3559	70.9104	71.5885	71.0335	72.1608	72.8599	72.9042	73.3542	69.315	68.8397	57.878	58.6814	59.2259	60.3963	58.7921	59.7216	60.6258	61.746	62.7451	62.8758	61.6521	60.8747	60.0114	60.2259	58.722	58.2271	56.8539	55.3014	53.2778	42.1534	40.1098	38.5386	39.5691	37.9991	39.6165	38.7394	37.9495	38.2443	42.0813	49.5071
	12	69.3528	72.8248	69.8786	70.722	72.2765	72.9547	72.3996	73.5269	74.226	74.2703	74.7204	70.6811	70.2058	59.2441	60.0475	60.592	61.7624	60.1582	61.0877	61.9919	63.1121	64.1112	64.2419	63.0182	62.2408	61.3775	61.5921	60.0881	59.6023	58.2591	57.7462	57.1303	43.6317	41.6205	40.0436	41.1863	39.4912	41.283	40.2516	39.473	39.795	43.9515	51.5616
	13	71.1902	73.6971	70.7502	71.5936	73.1482	73.8263	73.2712	74.3985	75.0976	75.1419	75.592	71.5527	71.0774	60.1157	60.9191	61.4636	62.634	61.0298	61.9593	62.8635	63.9837	64.9828	65.1136	63.8898	63.1124	62.2491	62.4637	60.9597	60.4726	59.1251	58.4335	57.465	44.4814	42.5397	40.9712	42.2541	40.4037	42.421	41.1723	40.4275	40.8	45.5001	53.5257
	14	72.8273	75.0012	72.0542	72.8976	74.4522	75.1303	74.5752	75.7026	76.4017	76.446	76.896	72.8567	72.3814	61.4198	62.2231	62.7676	63.9381	62.3338	63.2633	64.1676	65.2877	66.2868	66.4176	65.1939	64.4164	63.5531	63.7677	62.2637	61.7752	60.4232	59.5571	58.3044	45.7541	43.8115	42.244	43.5097	41.6758	43.6694	42.4409	41.693	42.0614	46.6958	54.6622
	15	74.2762	76.4917	73.5449	74.3883	75.9428	76.6209	76.0659	77.1932	77.8923	77.9366	78.3866	74.3474	73.8721	62.9104	63.7137	64.2582	65.4287	63.8244	64.7539	65.6582	66.7784	67.7774	67.9081	66.6844	65.907	65.0437	65.2582	63.7542	63.2447	61.8237	59.1889	56.5097	46.924	44.8174	43.246	43.9899	42.6958	43.9346	43.3886	42.5388	42.7536	45.926	53.0629
	16	75.5373	77.9465	74.9996	75.843	77.3975	78.0757	77.5206	78.6479	79.347	79.3913	79.8413	75.8021	75.3268	64.3651	65.1685	65.713	66.8834	65.2792	66.2087	67.1129	68.233	69.2317	69.3624	68.1388	67.3615	66.4981	66.7123	65.2083	64.5625	62.7486	56.8112	53.4341	46.9632	43.9586	42.3207	41.6121	41.7974	41.195	42.2833	41.0387	40.8029	42.1012	48.798
	17	76.5896	79.4585	76.5116	77.355	78.9096	79.5877	79.0326	80.1599	80.859	80.9033	81.3533	77.314	76.8388	65.8771	66.6805	67.225	68.3954	66.7912	67.7207	68.6249	69.7449	70.7431	70.8739	69.6478	68.8724	68.0093	68.2227	66.7187	65.8035	63.4029	55.8105	52.325	46.7837	40.7856	38.9528	37.1547	38.4306	36.588	38.8049	37.0947	36.5124	37.1326	43.7436
	18	77.7237	79.3758	76.4285	77.2719	78.8265	79.5046	78.9495	80.0765	80.7735	80.8129	81.2654	77.2296	76.7553	65.794	66.5974	67.1419	68.3123	66.708	67.6371	68.5391	69.6399	70.5649	70.7267	69.5174	68.7445	67.8622	68.0026	66.5453	65.1626	62.0739	53.5082	49.986	38.5792	34.968	32.9681	32.1698	32.4049	31.7409	32.9127	31.5748	31.2884	32.5484	39.24
	19	79.1926	78.3178	75.3702	76.2136	77.7681	78.4462	77.8911	79.0179	79.7132	79.7486	80.2028	76.1699	75.6966	64.7357	65.539	66.0835	67.254	65.6496	66.5783	67.4786	68.5643	69.431	69.6138	68.4146	67.6479	66.7517	66.8348	65.4115	63.3233	59.5948	50.5218	46.9857	35.5585	31.9832	29.9796	29.2039	29.4142	28.7791	29.924	28.5938	28.3149	29.5938	36.2881
	20	80.2177	82.6967	79.7519	80.5953	82.1498	82.8279	82.2727	83.3991	84.0923	84.1177	84.5748	80.5378	80.0739	69.1173	69.9207	70.4652	71.6356	70.0312	70.9594	71.8574	72.9225	73.6613	73.8744	72.461	71.8711	70.9988	70.9447	69.5678	63.6979	58.8463	49.2971	45.7059	37.2886	31.4497	29.5105	27.8516	28.969	27.3015	29.3748	27.7065	27.1617	27.8623	34.4824
	21	82.0579	86.1157	83.1777	84.0198	85.5737	86.2516	85.6948	86.8068	87.4063	87.1108	87.5156	83.8214	83.4419	72.5423	73.3438	73.8881	75.058	73.4531	74.3578	75.154	75.3161	73.8707	73.3509	72.9561	72.8245	71.1232	69.5328	67.5216	50.614	45.4891	35.8652	32.2724	27.7886	25.7229	24.014	24.0767	23.47	23.835	23.7847	23.0636	23.2837	25.6301	32.5212
	22	83.9626	87.2445	84.299	85.1321	86.6808	87.3607	86.8015	87.8661	88.2056	87.2244	87.3326	84.772	84.4163	73.6591	74.4458	74.9904	76.1588	74.5578	75.3848	75.8856	74.1896	71.6055	70.2217	71.1649	70.8251	68.2112	66.2534	63.716	45.9833	40.8573	31.2332	27.6403	23.5002	21.9431	20.3598	21.1856	19.8227	21.189	20.061	19.724	20.4231	25.43	33.7406
	23	85.7713	88.8241	85.8812	86.7219	88.275	88.9537	88.3981	89.5118	90.1307	89.8942	90.2167	86.5067	86.121	75.2451	76.0445	76.5885	77.7582	76.156	77.0631	77.8734	77.8895	76.5139	75.1929	74.9404	75.0017	72.9183	71.2049	68.653	50.9803	45.8544	36.2304	32.6376	28.5928	26.7074	25.1038	25.225	24.5699	25.0013	24.8049	24.2112	24.5432	27.0946	34.0349
	24	87.4308	89.1581	86.2134	87.0568	88.6113	89.2894	88.7344	89.8613	90.5582	90.5963	91.0422	86.9449	86.5151	75.5787	76.3822	76.9264	78.0967	76.4928	77.4218	78.3234	79.3977	80.2399	80.1142	77.5904	77.7413	77.0135	76.6862	74.7723	59.3559	54.2353	44.6125	41.0197	37.1252	32.5658	30.7575	29.125	30.1961	28.5806	30.501	28.9821	28.5036	29.2283	35.8507
	25	88.6156	90.6148	87.6701	88.5135	90.068	90.7462	90.1911	91.3181	92.0154	92.054	92.5003	88.4084	87.9744	77.0354	77.8389	78.3831	79.5535	77.9496	78.8786	79.7807	80.861	81.7196	81.6186	79.2002	79.2841	78.5435	78.2601	76.373	61.1218	56.0016	46.3789	42.7861	38.8869	34.3229	32.5051	30.7486	31.829	30.1825	32.1341	30.5971	30.1077	30.8186	37.4394
	26	89.3783	91.5423	88.5971	89.4404	90.9949	91.673	91.1179	92.2446	92.9398	92.9712	93.4107	89.3393	88.9017	77.9623	78.7656	79.3099	80.4802	78.8764	79.8048	80.7041	81.7284	82.4063	82.0051	80.1579	80.1396	79.1095	78.4758	76.2461	59.5675	54.4179	44.8091	41.1728	37.1962	34.2669	32.4313	31.0482	31.4975	30.4789	31.752	30.5639	30.3139	31.3825	38.0466
	27	89.5623	92.3781	89.4321	90.2745	91.8284	92.5068	91.952	93.0761	93.7586	93.7431	94.1168	90.1755	89.7228	78.7965	79.5982	80.1424	81.3127	79.7099	80.6337	81.514	82.0948	81.805	80.1994	80.1439	79.9427	77.7289	76.1336	73.2402	55.3058	50.1541	40.5223	36.8769	32.6358	30.8151	28.5941	28.9874	27.9319	28.7294	28.0908	27.6732	28.2165	31.5822	38.782
	28	89.993	91.8832	88.9367	89.7799	91.3342	92.0124	91.4573	92.5833	93.2748	93.2948	93.7247	89.7028	89.2472	78.3019	79.1048	79.6492	80.8196	79.2157	80.1429	81.0373	81.9678	82.3917	81.652	80.7681	80.4509	78.972	77.9784	75.4467	58.0915	52.9405	43.3014	39.6528	35.2977	33.2342	30.8975	30.6634	29.8748	29.7805	29.931	29.1027	29.1998	30.9809	37.757
	29	91.5476	90.1315	87.1843	88.0275	89.582	90.2601	89.705	90.8313	91.5238	91.5495	91.9913	87.9665	87.5026	76.5496	77.3528	77.8972	79.0676	77.4635	78.3912	79.2877	80.2872	80.8915	80.5246	79.5432	79.0309	77.7682	77.096	74.8491	58.0023	52.8517	43.2042	39.5451	35.0546	32.8143	30.2142	29.4327	28.2762	28.49	28.2196	27.3392	27.4482	29.2572	36.0462
	30	93.0177	93.4543	90.5106	91.3535	92.9076	93.5859	93.0308	94.1554	94.8389	94.8311	95.2378	91.2162	90.796	79.8753	80.6779	81.222	82.3922	80.789	81.7138	82.5978	83.337	83.3002	82.1168	81.1885	81.2101	79.451	78.0559	75.3264	57.5418	52.3903	42.7425	39.0834	34.6253	32.3002	29.7	28.6853	27.4986	27.4066	27.2522	25.3697	24.9469	25.6496	32.2987
	31	94.8544	95.5346	92.5964	93.4367	94.9891	95.6681	95.1136	96.2297	96.8695	96.7066	96.9339	93.0716	92.7606	81.958	82.7564	83.2995	84.469	82.87	83.7798	84.602	84.2809	82.9123	80.7871	80.4652	80.7313	78.2519	76.3609	73.3352	55.1929	50.0413	40.3931	36.7341	32.2916	30.0969	27.4775	26.632	25.2109	25.0246	22.9311	20.8368	20.3295	21.3937	28.0967
	32	96.2671	98.454	95.5143	96.3314	97.8687	98.5546	98.0058	99.059	99.4063	98.4323	97.8996	95.5436	95.1903	84.8526	85.6108	86.1503	87.3174	85.7483	86.5437	86.9524	83.6205	81.1697	78.579	79.4899	79.3023	76.1548	74.0763	70.8739	52.5804	47.4289	37.7805	34.1216	29.6912	27.704	25.0468	24.6288	22.8809	23.1596	21.4792	18.7623	18.0073	18.4003	25.0029
	33	97.1547	99.5463	96.6068	97.4396	98.9871	99.6684	99.1158	100.212	100.755	100.283	100.153	96.8881	96.586	85.9607	86.7462	87.2879	88.4564	86.8677	87.7406	88.4204	86.5564	84.439	81.9442	82.3954	82.3966	79.4685	77.438	74.262	55.9973	50.8458	41.1974	37.5385	33.1073	31.0566	28.4131	27.8517	26.2053	26.2986	23.432	16.2163	14.8997	14.7272	21.2296
	34	98.0854	98.8336	95.8884	96.7283	98.2805	98.9597	98.4054	99.522	100.166	100.016	100.224	96.5102	96.0966	85.2501	86.0475	86.5911	87.7609	86.1619	87.0734	87.905	87.6416	86.3604	84.1707	84.4195	84.3363	81.6597	79.7499	76.6228	58.406	53.2559	43.6064	39.9497	35.518	33.4582	29.7893	26.9228	17.9104	14.7316	11.1925	10.3321	10.3669	13.6043	20.4194
	35	98.9521	99.8002	96.8555	97.6977	99.2514	99.9299	99.375	100.498	101.174	101.137	101.498	97.5319	97.1198	86.2195	87.021	87.5649	88.735	87.1328	88.0553	88.9303	89.4453	89.0364	87.409	86.8112	86.8461	84.759	83.1242	80.147	62.102	56.9521	47.3027	43.646	39.2072	36.989	33.3055	30.0338	21.2782	17.4945	13.9304	12.0797	11.1725	12.6392	18.5285
	36	100.055	100.271	97.326	98.1682	99.722	100.4	99.8455	100.968	101.644	101.606	101.967	98.0059	97.5922	86.69	87.4916	88.0355	89.2056	87.6033	88.5257	89.4004	89.9173	89.5054	87.8951	87.3749	87.366	85.2592	83.6242	80.6497	62.606	57.456	47.8067	44.1499	39.7077	37.5122	33.4425	29.5352	20.7963	16.495	12.8573	10.6362	9.40461	11.0238	16.5421
	37	101.636	101.141	98.196	99.0369	100.59	101.269	100.714	101.833	102.49	102.385	102.657	98.8564	98.4343	87.5587	88.3579	88.9017	90.0717	88.4711	89.3872	90.2366	90.2739	89.2609	87.2282	87.4193	87.2787	84.7066	82.8553	79.758	61.5737	56.4236	46.7742	43.1158	38.6752	36.5715	31.8428	27.5871	18.7131	14.4103	10.7897	8.69151	7.6168	9.84074	15.7089
	38	103.924	102.585	99.6409	100.481	102.034	102.713	102.158	103.276	103.924	103.789	104.027	100.264	99.8579	89.003	89.8013	90.3449	91.5148	89.9151	90.8284	91.6667	91.5288	90.3445	88.2301	88.4306	88.3392	85.7135	83.8255	80.7086	62.5166	57.3665	47.7126	44.0353	39.5332	37.0538	31.5328	26.9233	18.0326	13.7296	10.1155	8.05003	7.01697	9.47	15.4453
	39	107.296	104.729	101.787	102.625	104.175	104.855	104.301	105.411	106.018	105.746	105.826	102.299	101.922	91.1462	91.9396	92.4826	93.652	92.0564	92.9559	93.7402	92.8743	91.1759	88.8369	89.2812	89.1976	86.3569	84.3745	81.198	62.9766	57.8264	48.1579	44.4643	39.801	37.1523	31.3213	26.6453	17.7469	13.4437	9.83328	7.80101	6.81501	9.57299	15.7329
	40	111.107	111.844	108.941	109.719	111.231	111.929	111.389	112.333	112.251	110.515	109.601	107.768	107.733	98.2371	98.9317	99.4616	100.622	99.1094	99.7401	99.6881	95.1104	92.5034	89.8897	90.6113	90.5509	87.4484	85.3629	82.1117	63.8755	58.7253	49.0292	45.3158	40.3839	37.6225	31.6139	26.9364	18.0318	13.7285	10.1209	8.12567	7.1954	10.3843	16.8838
	41	114.566	114.03	111.113	111.87	113.369	114.073	113.538	114.432	114.182	112.227	111.21	109.816	109.673	100.389	101.049	101.577	102.736	101.247	101.799	101.56	96.6298	93.9972	91.3674	92.2463	92.1057	88.9415	86.8479	83.5889	65.3452	60.195	50.4989	46.7855	41.8542	39.1057	33.0867	28.4092	19.5016	15.1983	11.5914	9.61546	8.71554	12.1832	18.9677
	42	120.852	116.795	113.84	114.579	116.067	116.776	116.245	117.103	116.738	114.647	113.552	112.889	112.365	103.101	103.73	104.259	105.419	103.947	104.438	104.068	98.911	96.2695	93.6196	94.7969	94.4919	91.2225	89.119	85.8495	67.5959	62.4457	52.7496	49.0362	44.1062	41.3804	35.3429	30.6659	21.7528	17.4493	13.8438	11.9058	11.0673	15.2267	23.1291

## Sheet: Fig3_B_Structures
Residue number	FE (state a)	FE (state b)	FE (state c)
1	30.3435	11.6191	11.9404
2	30.3435	11.6191	11.9404
3	30.3435	11.6191	11.9404
4	30.3435	11.6191	11.9404
5	27.4843	8.48491	9.57716
6	27.4843	8.48491	9.57716
7	27.4843	8.48491	9.57716
8	27.4843	8.48491	9.57716
9	26.1892	6.90325	7.58185
10	26.1892	6.90325	7.58185
11	26.1892	6.90325	7.58185
12	26.1892	6.90325	7.58185
13	25.3416	6.37262	7.06355
14	25.3416	6.37262	7.06355
15	25.3416	6.37262	7.06355
16	25.3416	6.37262	7.06355
17	11.474	6.32675	6.7615
18	11.474	6.32675	6.7615
19	11.474	6.32675	6.7615
20	11.474	6.32675	6.7615
21	11.1785	6.75738	7.02532
22	11.1785	6.75738	7.02532
23	11.1785	6.75738	7.02532
24	11.1785	6.75738	7.02532
25	10.7422	7.27999	7.30841
26	10.7422	7.27999	7.30841
27	10.7422	7.27999	7.30841
28	10.7422	7.27999	7.30841
29	-23.6472	9.16838	8.14629
30	-23.6472	9.16838	8.14629
31	-23.6472	9.16838	8.14629
32	-23.6472	9.16838	8.14629
33	-23.6472	9.16838	8.14629
34	-24.1625	8.55512	7.8117
35	-24.1625	8.55512	7.8117
36	-24.1625	8.55512	7.8117
37	-25.1707	7.28413	7.10755
38	-25.1707	7.28413	7.10755
39	-30.386	5.76435	6.41069
40	-30.386	5.76435	6.41069
41	-30.386	5.76435	6.41069
42	-30.386	5.76435	6.41069
43	-35.6144	5.7796	5.40788
44	-35.6144	5.7796	5.40788
45	-35.6144	5.7796	5.40788
46	-35.6144	5.7796	5.40788
47	-37.2376	6.28564	4.77737
48	-37.2376	6.28564	4.77737
49	-37.2376	6.28564	4.77737
50	-37.2376	6.28564	4.77737
51	-38.5645	5.48412	3.75556
52	-38.5645	5.48412	3.75556
53	-38.5645	5.48412	3.75556
54	-38.5645	5.48412	3.75556
55	-35.2981	4.50195	3.99514
56	-35.2981	4.50195	3.99514
57	-35.2981	4.50195	3.99514
58	-35.2981	4.50195	3.99514
59	-40.1409	1.24592	4.26507
60	-40.1409	1.24592	4.26507
61	-40.1409	1.24592	4.26507
62	-40.1409	1.24592	4.26507
63	-34.3822	1.39083	5.13533
64	-34.3822	1.39083	5.13533
65	-34.3822	1.39083	5.13533
66	-34.3822	1.39083	5.13533
67	-31.4389	-0.721259	6.20287
68	-31.4389	-0.721259	6.20287
69	-28.9508	0.879261	11.0593
70	-28.9508	0.879261	11.0593
71	-28.9508	0.879261	11.0593
72	-28.9508	0.879261	11.0593
73	-28.9754	-0.378129	7.69372
74	-28.9754	-0.378129	7.69372
75	-36.7089	-9.35152	3.86863
76	-36.7089	-9.35152	3.86863
77	-36.7089	-9.35152	3.86863
78	-36.7089	-9.35152	3.86863
79	-55.5252	-24.6606	3.46028
80	-55.5252	-24.6606	3.46028
81	-55.5252	-24.6606	3.46028
82	-55.5252	-24.6606	3.46028
83	-41.4399	-22.955	3.25231
84	-41.4399	-22.955	3.25231
85	-41.4399	-22.955	3.25231
86	-41.4399	-22.955	3.25231
87	-42.4438	-23.0844	2.69393
88	-42.4438	-23.0844	2.69393
89	-42.4438	-23.0844	2.69393
90	-42.4438	-23.0844	2.69393
91	-40.8846	-22.2187	2.14152
92	-40.8846	-22.2187	2.14152
93	-40.8846	-22.2187	2.14152
94	-40.8846	-22.2187	2.14152
95	-41.2837	-21.7478	3.65222
96	-41.2837	-21.7478	3.65222
97	-41.2837	-21.7478	3.65222
98	-41.2837	-21.7478	3.65222
99	-42.1291	-23.3243	4.01876
100	-42.1291	-23.3243	4.01876
101	-42.1291	-23.3243	4.01876
102	-42.1291	-23.3243	4.01876
103	-43.7591	-24.4098	4.28593
104	-43.7591	-24.4098	4.28593
105	-43.7591	-24.4098	4.28593
106	-43.7591	-24.4098	4.28593
107	-36.9688	-19.3541	5.18736
108	-36.9688	-19.3541	5.18736
109	-34.5921	-14.9943	8.74993
110	-34.5921	-14.9943	8.74993
111	-34.5921	-14.9943	8.74993
112	-34.5921	-14.9943	8.74993
113	-26.9062	-7.33949	14.6029
114	-26.9062	-7.33949	14.6029
115	-26.9062	-7.33949	14.6029
116	-26.9062	-7.33949	14.6029
117	-27.0605	-6.40729	14.1901
118	-27.0605	-6.40729	14.1901
119	-28.24	-7.30237	11.2351
120	-28.24	-7.30237	11.2351
121	-28.24	-7.30237	11.2351
122	-28.24	-7.30237	11.2351
123	-31.9582	-10.2692	4.57442
124	-31.9582	-10.2692	4.57442
125	-31.9582	-10.2692	4.57442
126	-31.9582	-10.2692	4.57442
127	-36.9769	-14.7799	3.57344
128	-36.9769	-14.7799	3.57344
129	-36.9769	-14.7799	3.57344
130	-36.9769	-14.7799	3.57344
131	-38.1039	-18.5932	3.5482
132	-38.1039	-18.5932	3.5482
133	-38.1039	-18.5932	3.5482
134	-38.1039	-18.5932	3.5482
135	-39.5599	-21.2635	3.57489
136	-39.5599	-21.2635	3.57489
137	-39.5599	-21.2635	3.57489
138	-39.5599	-21.2635	3.57489
139	-40.0769	-25.0452	2.2426
140	-40.0769	-25.0452	2.2426
141	-40.0769	-25.0452	2.2426
142	-40.0769	-25.0452	2.2426
143	-40.0769	-25.0452	2.2426
144	-31.8012	-25.4099	4.21524
145	-31.8012	-25.4099	4.21524
146	-31.8012	-25.4099	4.21524
147	-31.8012	-25.4099	4.21524
148	-11.4814	-8.72876	5.4302
149	-11.4814	-8.72876	5.4302
150	-11.4814	-8.72876	5.4302
151	-11.195	-9.58146	5.2809
152	-11.195	-9.58146	5.2809
153	-11.195	-9.58146	5.2809
154	-11.195	-9.58146	5.2809
155	-10.7662	-11.2186	5.25293
156	-10.7662	-11.2186	5.25293
157	-10.7662	-11.2186	5.25293
158	-10.7662	-11.2186	5.25293
159	-6.17266	-8.51134	6.11062
160	-6.17266	-8.51134	6.11062
161	-6.17266	-8.51134	6.11062
162	-6.17266	-8.51134	6.11062
163	-40.5433	-43.8233	-21.022
164	-40.5433	-43.8233	-21.022
165	-40.5433	-43.8233	-21.022
166	-40.5433	-43.8233	-21.022
167	-13.6553	-16.7036	-18.695
168	-13.6553	-16.7036	-18.695
169	-16.3983	-20.395	-22.9196
170	-16.3983	-20.395	-22.9196
171	-16.3983	-20.395	-22.9196
172	-16.3983	-20.395	-22.9196
173	-17.0518	-20.5687	-23.4405
174	-17.0518	-20.5687	-23.4405
175	-17.0518	-20.5687	-23.4405
176	-17.0518	-20.5687	-23.4405
177	-20.3783	-23.795	-24.9292
178	-20.3783	-23.795	-24.9292
179	-20.3783	-23.795	-24.9292
180	-20.3783	-23.795	-24.9292
181	-24.5355	-27.8628	-28.5691
182	-24.5355	-27.8628	-28.5691
183	-24.5355	-27.8628	-28.5691
184	-24.5355	-27.8628	-28.5691
185	-20.0636	-23.0907	-24.2626
186	-20.0636	-23.0907	-24.2626
187	-20.0636	-23.0907	-24.2626
188	-20.0636	-23.0907	-24.2626
189	-20.3224	-23.6468	-24.7271
190	-20.3224	-23.6468	-24.7271
191	-20.3224	-23.6468	-24.7271
192	-20.3224	-23.6468	-24.7271
193	-19.7838	-22.8243	-23.768
194	-19.7838	-22.8243	-23.768
195	-19.7838	-22.8243	-23.768
196	-19.7838	-22.8243	-23.768
197	-40.0341	-43.742	-34.1804
198	-40.0341	-43.742	-34.1804
199	-40.0341	-43.742	-34.1804
200	-40.0341	-43.742	-34.1804
201	-19.1471	-21.9043	-28.0115
202	-19.1471	-21.9043	-28.0115
203	-19.1471	-21.9043	-28.0115
204	-19.1471	-21.9043	-28.0115
205	-31.8757	-35.1342	-38.5018
206	-31.8757	-35.1342	-38.5018
207	-31.8757	-35.1342	-38.5018
208	-17.6508	-20.4606	-23.5325
209	-17.6508	-20.4606	-23.5325
210	-17.6508	-20.4606	-23.5325
211	-25.8658	-30.4041	-33.477
212	-25.8658	-30.4041	-33.477
213	-25.8658	-30.4041	-33.477
214	-25.8658	-30.4041	-33.477
215	-22.3999	-25.2121	-28.2844
216	-22.3999	-25.2121	-28.2844
217	-22.3999	-25.2121	-28.2844
218	-22.3999	-25.2121	-28.2844
219	-49.2214	-53.9703	-57.0327
220	-49.2214	-53.9703	-57.0327
221	-49.2214	-53.9703	-57.0327
222	-49.2214	-53.9703	-57.0327
223	-3.49818	-9.89578	-13.0081
224	-3.49818	-9.89578	-13.0081
225	-3.49818	-9.89578	-13.0081
226	-3.49818	-9.89578	-13.0081
227	-0.477932	-6.94683	-10.1383
228	-0.477932	-6.94683	-10.1383
229	3.62925	-3.88843	-7.33042
230	3.62925	-3.88843	-7.33042
231	3.62925	-3.88843	-7.33042
232	3.62925	-3.88843	-7.33042
233	-9.99697	-15.1252	-18.2088
234	-9.99697	-15.1252	-18.2088
235	-9.99697	-15.1252	-18.2088
236	-9.99697	-15.1252	-18.2088
237	-12.0585	-16.1223	-19.1997
238	-12.0585	-16.1223	-19.1997
239	-52.6641	-57.3625	-57.0632
240	-52.6641	-57.3625	-57.0632
241	-52.6641	-57.3625	-57.0632
242	-52.6641	-57.3625	-57.0632
243	-17.2817	-20.2261	-22.5145
244	-17.2817	-20.2261	-22.5145
245	-17.2817	-20.2261	-22.5145
246	-17.2817	-20.2261	-22.5145
247	-19.7151	-22.8656	-24.905
248	-19.7151	-22.8656	-24.905
249	-19.7151	-22.8656	-24.905
250	-19.7151	-22.8656	-24.905
251	-22.3869	-25.5345	-26.0751
252	-22.3869	-25.5345	-26.0751
253	-22.3869	-25.5345	-26.0751
254	-22.3869	-25.5345	-26.0751
255	-23.286	-26.1223	-28.029
256	-23.286	-26.1223	-28.029
257	-23.286	-26.1223	-28.029
258	-23.286	-26.1223	-28.029
259	-27.1287	-30.4198	-33.4673
260	-27.1287	-30.4198	-33.4673
261	-27.1287	-30.4198	-33.4673
262	-27.1287	-30.4198	-33.4673
263	-16.118	-21.2725	-24.3483
264	-16.118	-21.2725	-24.3483
265	-16.118	-21.2725	-24.3483
266	-16.118	-21.2725	-24.3483
267	-10.591	-15.2495	-18.3312
268	-10.591	-15.2495	-18.3312
269	-10.591	-15.2495	-18.3312
270	-10.591	-15.2495	-18.3312
271	-6.24954	-9.43602	-12.5587
272	-6.24954	-9.43602	-12.5587
273	-6.24954	-9.43602	-12.5587
274	-6.24954	-9.43602	-12.5587
275	-23.5948	-28.0909	-31.3046
276	-23.5948	-28.0909	-31.3046
277	-68.731	-70.0482	-72.1383
278	-68.731	-70.0482	-72.1383
279	-68.731	-70.0482	-72.1383
280	-68.731	-70.0482	-72.1383
281	-21.3295	-19.5529	-21.9408
282	-21.3295	-19.5529	-21.9408
283	-21.3295	-19.5529	-21.9408
284	-21.3295	-19.5529	-21.9408
285	-21.0697	-16.3879	-18.7592
286	-21.0697	-16.3879	-18.7592
287	-21.0697	-16.3879	-18.7592
288	-21.0697	-16.3879	-18.7592
289	-17.8052	-13.1325	-15.9604
290	-17.8052	-13.1325	-15.9604
291	-17.8052	-13.1325	-15.9604
292	-17.8052	-13.1325	-15.9604
293	-20.5746	-13.3861	-16.3127
294	-20.5746	-13.3861	-16.3127
295	-20.5746	-13.3861	-16.3127
296	-20.5746	-13.3861	-16.3127
297	-17.7708	-11.3799	-14.3502
298	-17.7708	-11.3799	-14.3502
299	-17.7708	-11.3799	-14.3502
300	-17.7708	-11.3799	-14.3502
301	-17.7708	-11.3799	-14.3502
302	-21.4049	2.65053	-10.6598
303	-21.4049	2.65053	-10.6598
304	-21.4049	2.65053	-10.6598
305	-21.4049	2.65053	-10.6598
306	0.169235	6.49927	9.6483
307	0.169235	6.49927	9.6483
308	0.169235	6.49927	9.6483
309	0.169235	6.49927	9.6483
310	3.45682	9.39621	12.3928
311	3.45682	9.39621	12.3928
312	21.0744	21.1831	23.4189
313	21.0744	21.1831	23.4189
314	21.0744	21.1831	23.4189

## Sheet: Fig3_C
GPCR8i
		# of structured C-terminal blocks
		0	1	2	3	4	5	6	7	8	9	10	11	12	13	14	15	16	17	18	19	20	21	22	23	24	25	26	27	28	29	30	31	32	33	34	35	36	37	38
# of structured N-terminal blocks	0	Inf	75.4205	57.0609	53.0593	50.5464	48.2742	47.1243	47.0955	46.4484	45.8718	46.1379	46.366	46.7583	47.4118	48.2371	49.3951	50.5758	52.0486	54.1409	56.5666	59.0608	56.4428	52.4077	50.9604	51.2236	50.7564	50.1833	50.5768	51.0826	52.1604	53.5034	55.264	59.0926	62.9782	70.3647	77.0323	83.1618	86.7264	97.4337
	1	70.306	68.0348	49.6926	47.2619	47.7111	47.0349	43.546	43.0793	42.1874	40.0686	38.3781	38.5434	38.3881	37.2915	37.6369	37.8738	38.1498	38.7994	39.49	40.6774	41.8119	43.1369	45.2178	47.6798	50.0458	53.1691	45.6243	42.3807	42.7936	42.8883	41.5972	42.0836	42.3731	43.3752	44.7487	46.0547	50.1299	53.6308	62.9262
	2	65.894	68.4726	50.1192	47.6885	48.3829	47.8489	45.0979	38.4073	38.853	39.609	37.1192	37.8364	37.8208	37.9228	38.8182	39.2567	40.3758	41.0309	41.7219	42.9092	44.0436	45.3687	47.4497	49.9115	52.277	55.398	47.8561	44.6126	45.0255	45.1202	43.8291	44.3155	44.6049	45.6066	46.9797	48.2867	52.3575	54.9482	55.5029
	3	64.8367	70.8184	52.4655	50.0348	50.7166	50.1603	47.284	37.9366	38.4666	39.6863	36.9804	37.8219	37.8401	38.4059	39.6486	40.2496	42.4186	43.0835	43.7753	44.9627	46.0971	47.4222	49.5032	51.9648	54.3291	57.4462	49.9094	46.6661	47.079	47.1737	45.8826	46.369	46.6585	47.6602	49.0334	50.3401	54.4033	55.8858	54.9295
	4	65.0627	68.0424	49.6856	47.255	48.0236	47.6834	46.2483	38.8082	39.3568	40.7283	38.0279	38.9197	38.9645	39.7297	41.1602	41.8636	45.0802	45.7602	46.453	47.6402	48.7733	50.0997	52.1808	54.6422	57.0049	60.1159	52.587	49.344	49.7569	49.8516	48.5605	49.0468	49.3353	50.3312	51.6988	53.0173	57.0694	57.4637	55.8623
	5	65.1263	67.8	49.443	47.0124	47.7862	47.4631	46.1861	37.7217	38.2886	39.7759	37.0017	37.9256	37.9775	38.9064	40.515	41.3272	46.6266	47.363	48.0601	49.2471	50.3787	51.7066	53.788	56.2481	58.6046	61.6925	54.1935	50.9515	51.3644	51.4591	50.168	50.6544	50.9415	51.9306	53.2916	54.6237	58.6326	56.8879	54.7369
	6	65.3098	68.8656	50.5087	48.0781	48.8498	48.5273	47.242	37.2367	37.8101	39.3294	36.5108	37.4409	37.4902	38.4606	40.1185	40.963	47.4958	48.296	48.9982	50.1856	51.3173	52.6451	54.7264	57.1849	59.5341	62.5955	55.1308	51.8901	52.303	52.3977	51.1066	51.593	51.8802	52.87	54.2316	55.5618	59.5206	56.5117	54.2165
	7	65.8288	69.5729	51.2159	48.7853	49.5571	49.2366	47.9672	37.6022	38.1771	39.7049	36.878	37.81	37.8592	38.8414	40.5136	41.3678	48.4276	49.2664	49.9719	51.1606	52.2932	53.6219	55.7043	58.1627	60.5074	63.5502	56.1011	52.8612	53.2741	53.3688	52.0777	52.5641	52.8524	53.8459	55.2071	56.54	60.4665	56.9125	54.5755
	8	66.4602	70.4736	52.1169	49.6863	50.4537	50.1235	48.7548	38.1279	38.7014	40.217	37.391	38.3187	38.3654	39.327	40.9751	41.8133	48.0524	48.8339	49.5349	50.7236	51.8577	53.1851	55.2674	57.7272	60.0785	63.145	55.6646	52.4235	52.8364	52.9311	51.64	52.1264	52.4158	53.4154	54.7822	56.1038	60.0748	57.3603	55.0922
	9	67.2183	71.2861	52.9416	50.5108	51.008	50.0341	45.7625	38.7367	39.1458	39.7095	37.2546	37.9217	37.8849	37.8413	38.6496	39.053	39.9984	40.6515	41.3428	42.5318	43.6682	44.994	47.0764	49.5396	51.9053	55.0235	47.4728	44.2293	44.6422	44.7369	43.4457	43.9322	44.2236	45.2332	46.6079	47.9122	51.97	54.7366	55.7739
	10	68.0673	72.1001	53.745	51.3144	52.0439	51.6143	49.4505	39.0236	39.5813	40.9824	38.1982	39.0859	39.0973	39.8704	41.3308	42.0512	45.4999	46.1777	46.8688	48.0394	49.1252	50.4237	52.4837	54.9083	57.2518	60.4308	53.0875	49.8449	50.2578	50.3525	49.0613	49.5473	49.8074	50.6869	51.9798	53.2579	57.2472	57.4363	55.7669
	11	68.9854	72.6387	54.2825	51.8518	52.6074	52.2501	50.6271	39.5079	40.0786	41.571	38.7408	39.621	39.5171	40.2658	41.8394	42.6399	47.8054	48.5058	49.1595	50.2508	51.153	52.3478	54.3315	56.6421	58.9277	62.3365	55.8727	52.6337	53.0466	53.1412	51.8495	52.2922	52.3031	52.6896	53.7318	54.9426	58.8549	57.3342	55.2262
	12	69.7448	73.3639	55.0515	52.6202	52.5171	50.6488	45.0117	40.0433	40.1969	39.8108	37.5911	37.8111	37.3977	36.7861	36.8472	36.4107	36.4179	37.0431	37.4295	38.3382	39.0789	40.1589	42.0474	44.3127	46.6176	50.4133	46.3028	43.071	43.4835	43.5543	42.1236	41.7435	40.596	40.4172	41.3555	42.3712	45.6791	48.5763	53.4778
	13	70.3348	73.9278	55.6015	53.1705	53.3111	51.7477	46.4525	40.4931	40.7518	40.6684	38.2151	38.0838	37.1809	36.4972	36.2565	35.6041	35.6598	36.2303	36.508	37.3872	38.0935	39.1448	41.024	43.2888	45.5951	49.5151	47.7949	44.5882	44.9943	44.704	42.5998	41.1537	39.6104	39.3872	40.2673	41.1403	44.0538	46.677	50.3312
	14	70.873	73.7936	55.469	53.0379	53.1499	51.5227	46.1816	40.7325	40.764	40.114	37.577	36.8281	35.483	34.684	34.3744	33.6831	33.7332	34.2903	34.556	35.4323	36.1349	37.1844	39.0633	41.3276	43.6337	47.5869	47.4845	44.2657	44.3996	43.291	40.832	39.2064	37.6435	37.3888	38.1002	38.583	40.7231	43.1042	46.8926
	15	71.2322	73.7047	55.4106	52.9791	52.5867	50.2827	44.4533	39.9111	39.4661	37.9097	35.4281	34.1611	32.6831	31.7824	31.3188	30.5503	30.5293	31.0842	31.3476	32.2233	32.9259	33.9753	35.8538	38.1175	40.4235	44.3909	45.6267	42.2711	41.7803	40.1355	37.6258	35.9956	34.4251	34.1365	34.6717	34.823	36.512	38.8585	43.6012
	16	71.3148	73.9764	55.7918	53.3584	51.4131	47.9711	41.5484	38.0655	37.1943	35.1172	32.7066	31.3277	29.8527	28.8983	28.3646	27.5687	27.5179	28.0726	28.336	29.2118	29.9143	30.9636	32.8421	35.1056	37.4115	41.3783	42.6139	39.2589	38.7681	37.1236	34.614	32.9834	31.4103	31.1103	31.5892	31.6473	33.2313	35.5758	40.6584
	17	71.3709	74.3594	56.4524	54.0113	50.098	45.5715	38.8219	35.9119	34.8261	32.487	30.1464	28.7161	27.2706	26.2644	25.6582	24.8349	24.7551	25.3096	25.5731	26.4488	27.1514	28.2007	30.0791	32.3427	34.6486	38.6157	39.8513	36.4959	36.0052	34.3607	31.8511	30.2204	28.6473	28.3473	28.8263	28.8846	30.4685	32.8276	38.1887
	18	71.8204	74.1564	56.5363	54.0809	48.9304	43.5798	36.6692	34.0268	32.8529	30.3918	28.0959	26.6417	25.2198	24.1768	23.5246	22.6851	22.5883	23.1427	23.4061	24.2819	24.9844	26.0337	27.9122	30.1757	32.4817	36.4491	37.6847	34.329	33.8383	32.1937	29.6842	28.0535	26.4804	26.1804	26.6594	26.7178	28.3016	30.6706	36.2412
	19	72.5575	73.9845	56.9637	54.4838	47.6422	42.2415	35.3154	32.7521	31.5519	29.0538	26.7732	25.3127	23.8961	22.8362	22.1751	21.3338	21.235	21.7894	22.0528	22.9286	23.6311	24.6805	26.5589	28.8225	31.1284	35.0958	36.3314	32.9757	32.485	30.8405	28.3309	26.7002	25.1271	24.8271	25.3061	25.3645	26.9484	29.3163	34.8676
	20	73.1549	75.3699	57.4732	54.9979	51.0089	43.3389	36.0545	32.6183	31.4033	29.1909	26.6727	25.2899	23.7119	22.5509	21.9283	21.0749	21.0082	21.5628	21.8262	22.702	23.4045	24.4539	26.3323	28.5959	30.9019	34.8689	36.1042	32.7491	32.2584	30.6139	28.1043	26.4736	24.9005	24.6005	25.0797	25.1386	26.7319	29.1124	33.9482
	21	73.1676	75.5559	57.3728	54.9262	52.8816	45.8636	38.6174	32.7494	32.0081	30.8023	27.6794	26.4221	24.553	23.7072	23.7661	23.2459	23.5729	24.1295	24.3931	25.2689	25.9714	27.0207	28.8992	31.1625	33.4674	37.4282	38.6631	35.316	34.8252	33.1807	30.6708	29.0364	27.4442	27.0635	27.1704	26.694	27.7648	29.8765	32.8055
	22	72.4448	73.3994	55.4073	52.9418	49.4836	41.9095	34.6309	31.6972	30.3336	27.901	25.5032	24.0939	22.5832	21.3514	20.6037	19.7014	19.5855	20.1398	20.4032	21.279	21.9816	23.0309	24.9093	27.1729	29.479	33.4468	34.6821	31.3261	30.8354	29.1908	26.6808	25.0452	23.4468	23.0403	23.0434	22.4517	23.4423	25.7551	31.2352
	23	71.5279	71.7427	53.5108	51.0687	49.6029	42.8329	35.6086	31.7169	30.6212	28.6112	25.9796	24.6225	22.9842	21.8872	21.3854	20.5822	20.5681	21.123	21.3864	22.2622	22.9647	24.014	25.8925	28.156	30.4619	34.4282	35.6633	32.3093	31.8185	30.1737	27.6626	26.0144	24.3529	23.7025	22.922	21.6963	22.3299	24.5491	29.2537
	24	70.804	71.4939	53.2367	50.797	49.6455	43.1366	35.9332	31.0336	30.1507	28.5699	25.6864	24.3832	22.6406	21.7374	21.4882	20.7906	20.8943	21.4498	21.7133	22.589	23.2915	24.3408	26.2193	28.4828	30.7883	34.7527	35.9879	32.6361	32.1453	30.5	27.9858	26.3028	24.4776	23.3051	21.5065	19.8104	20.2513	22.3605	26.0067
	25	70.4554	70.9445	52.7298	50.2862	48.5757	41.7439	34.5111	28.3714	27.6634	26.5553	23.3675	22.121	20.2469	19.5224	19.6354	19.1261	19.4679	20.0246	20.2882	21.1639	21.8665	22.9158	24.7942	27.0575	29.3622	33.3223	34.5572	31.2109	30.7201	29.0747	26.5595	24.8648	22.9869	21.6727	19.6811	17.9216	18.3374	20.0357	21.3692
	26	70.6367	69.6769	52.5801	50.008	43.3943	35.4415	28.1427	25.1448	23.7993	21.3943	18.9806	17.5746	16.056	14.8454	14.1089	13.2089	13.0951	13.6495	13.9129	14.7886	15.4912	16.5405	18.4189	20.6824	22.9884	26.9557	28.1909	24.8355	24.3447	22.6984	20.1785	18.4304	16.3289	14.5105	11.9922	10.0883	10.4596	12.6834	18.0354
	27	71.4214	69.4776	56.8936	53.0178	41.1773	33.0867	25.7817	23.6345	21.9931	19.2216	16.9966	15.5448	14.1356	12.7909	11.8719	10.9087	10.7339	11.2879	11.5513	12.427	13.1296	14.1788	16.057	18.3203	20.6263	24.5932	25.8281	22.4728	21.982	20.3355	17.8116	16.0124	13.717	11.5552	8.77556	6.81271	7.16565	9.4506	16.5955
	28	72.7376	77.3129	61.6952	58.8632	49.4427	41.7428	34.4432	25.7893	25.2653	24.8404	21.1663	19.9909	17.9035	17.2403	18.0078	18.0413	19.386	19.9496	20.2137	21.0895	21.792	22.8412	24.7194	26.9815	29.2812	33.214	34.4469	31.1352	30.6445	28.998	26.4739	24.6741	22.3752	20.205	17.4208	15.4483	15.7884	16.9287	16.922
	29	74.0663	79.424	62.5023	59.9075	52.3065	44.9706	37.678	27.347	26.882	26.722	22.8546	21.7072	19.5565	18.9572	19.9953	20.3259	22.6117	23.1847	23.4496	24.3255	25.0279	26.0772	27.9553	30.2163	32.5096	36.4093	37.6403	34.3712	33.8805	32.2335	29.7059	27.8707	25.3788	22.7764	19.7885	17.3963	17.5805	18.508	18.3146
	30	75.4724	79.9732	61.8306	59.3812	55.4812	49.9305	42.7066	28.652	28.2374	28.3323	24.2742	23.1531	20.9448	20.406	21.727	22.4514	27.5818	28.2178	28.488	29.3642	30.0665	31.1157	32.9936	35.2466	37.4976	41.1859	42.4056	39.4095	38.9193	37.2714	34.7383	32.8429	30.0453	26.929	23.7482	21.0466	21.1216	20.7318	18.6928
	31	76.9766	79.2592	62.065	59.5067	52.8866	45.1988	37.9033	29.8977	29.3395	28.7738	25.2009	24.0104	21.9589	21.2638	21.8952	21.8003	22.849	23.4102	23.6742	24.55	25.2525	26.3017	28.1799	30.4423	32.7435	36.6845	37.9179	34.5957	34.1048	32.4554	29.9113	27.9124	24.6338	20.9072	17.5681	14.5869	14.6119	16.4038	17.9676
	32	78.1933	79.5113	63.1232	60.4411	52.3771	44.449	37.148	31.4126	30.6449	29.3869	26.2845	25.0152	23.1483	22.2677	22.306	21.7795	22.098	22.6546	22.9182	23.7939	24.4964	25.5456	27.4239	29.6869	31.9912	35.949	37.1834	33.8396	33.3481	31.6915	29.1003	26.6826	22.2896	17.8535	14.3636	11.2532	11.2491	13.2104	17.5812
	33	79.0628	80.2727	63.2251	60.6463	53.8403	45.9644	38.6661	32.9234	32.157	30.9019	27.798	26.5292	24.6624	23.7853	23.8245	23.298	23.6164	24.1729	24.4365	25.3122	26.0148	27.064	28.9422	31.2052	33.5095	37.4674	38.7017	35.358	34.866	33.2039	30.5778	27.8916	23.0631	18.4712	14.9515	11.8361	11.8309	13.7514	16.3155
	34	79.9009	80.3838	63.5082	60.9044	53.7665	45.8342	38.5345	33.7239	32.8123	31.1912	28.3194	27.0071	25.245	24.2613	24.0303	23.3554	23.4857	24.0413	24.3048	25.1805	25.883	26.9323	28.8105	31.0736	33.3786	37.3401	38.5746	35.2261	34.7322	33.0455	30.2701	26.6979	20.9794	16.1578	12.598	9.47595	9.46978	11.4443	15.7305
	35	80.6965	81.0653	64.2694	61.6535	54.36	46.4164	39.1164	34.4257	33.492	31.8212	28.9799	27.6615	25.9149	24.9185	24.6518	23.9587	24.0676	24.6231	24.8866	25.7623	26.4648	27.5141	29.3923	31.6555	33.9605	37.9224	39.1569	35.8078	35.3126	33.6085	30.7356	26.7067	20.6807	15.7913	12.2107	9.07711	9.07058	11.052	15.7705
	36	82.1795	81.6881	64.1966	61.6757	56.0107	48.2402	40.9462	34.6913	33.9882	32.916	29.693	28.4461	26.531	25.7136	25.8957	25.4558	25.8962	26.4535	26.7171	27.5928	28.2954	29.3446	31.2228	33.4857	35.7896	39.7448	40.979	37.6383	37.1428	35.4337	32.5346	28.3975	22.3097	17.4076	13.8226	10.6848	10.6779	12.5954	14.8657
	37	85.517	81.107	65.5067	62.6683	53.546	45.5093	38.2061	34.9012	33.6444	31.3745	28.8836	27.4929	25.9271	24.7459	24.0977	23.2346	23.158	23.7125	23.9759	24.8517	25.5542	26.6034	28.4817	30.7449	33.0506	37.0158	38.2505	34.8971	34.4016	32.6926	29.7934	25.6564	19.5685	14.6664	11.0814	7.94359	7.93701	9.9296	15.1966
	38	92.0105	82.7174	70.8409	66.6008	54.3521	46.2536	38.9484	37.2263	35.4138	32.4664	30.3292	28.8564	27.5034	26.1018	25.0958	24.103	23.9007	24.4547	24.718	25.5938	26.2963	27.3455	29.2238	31.4871	33.7932	37.7605	38.9953	35.6392	35.1437	33.4346	30.5355	26.3984	20.3106	15.4085	11.8235	8.68567	8.67915	10.6915	18.4508

[truncated: 28 more sheets: Fig3_C_Structures, Fig4_BDFHJ, Fig4_C, Fig4_E, Fig4_G, Fig4_I, Fig4_K, Fig5_A, Fig5_B, Fig5_C, Fig5_D, Fig6_A-H, Fig6_I-J, Fig6_L, Fig7_BC, Fig7_D-I, FigS2, FigS3_A, FigS3_B, FigS3_D …]
